# Supplementary material for: 1-[Amino­(4-chloro­phen­yl)meth­yl]-6-bromo­naphthalen-2-ol
Source: Acta Crystallogr Sect E Struct Rep Online. 2012 Jan 31;68(Pt 2):o535. doi: 10.1107/S1600536812002905 (PMC3275275; doi:10.1107/S1600536812002905)
Supplement: Supplementary file 1 [file e-68-0o535-sup1.cif]

##############################################################################
#                                                                            #
# This CIF contains the data in a paper accepted for publication in          #
# Acta Crystallographica Section E. It conforms to the requirements of       #
# Notes for Authors for Acta Crystallographica Section E, and has been       #
# peer reviewed under the auspices of the IUCr Commission on Journals.       #
#                                                                            #
# Full details of the Crystallographic Information File format               #
# are given in the paper "The Crystallographic Information File (CIF):       #
# a New Standard Archive File for Crystallography" by S. R. Hall, F. H.      #
# Allen and I. D. Brown [Acta Cryst. (1991), A47, 655-685].                  #
#                                                                            #
# The current version of the core CIF dictionary is obtainable from          #
# ftp://ftp.iucr.org/pub/cif_core.dic.                                       #
#                                                                            #
# Software is freely available for graphical display of the structure(s)     #
# in this CIF. For information consult the CIF software page                 #
# http://www.iucr.org/resources/cif/software.                                #
#                                                                            #
# This file may be used for bona fide research purposes within the           #
# scientific community so long as proper attribution is given to the journal # 
# article from which it was obtained.                                        #
#                                                                            #
##############################################################################
data_global
_audit_creation_method     'form.cif (version 2.0)'
_journal_data_validation_number     ?
_journal_date_recd_electronic     2012-01-16
_journal_date_accepted     2012-01-23
_journal_name_full     'Acta Crystallographica, Section E'
_journal_year     2012
_journal_volume     68
_journal_issue      2
_journal_page_first     o535
_journal_page_last     o535
_journal_paper_category     QO
_journal_paper_doi     10.1107/S1600536812002905
_journal_coeditor_code     BQ2335
_publ_contact_author_name     'H. S. Yathirajan'
_publ_contact_author_address
;
Department of Studies in Chemistry
University of Mysore
Manasagangotri
Mysore 570 006
India
;
_publ_contact_author_email     yathirajan@hotmail.com
_publ_contact_author_fax     '91 821 2419363'
_publ_contact_author_phone     '91 821 2419656'
_publ_section_title
;
1-[Amino(4-chlorophenyl)methyl]-6-bromonaphthalen-2-ol
;
loop_
    _publ_author_name
    _publ_author_address
    'Praveen, A. S.'
;
Department of Studies in Chemistry
University of Mysore
Manasagangotri
Mysore 570 006
India
;
    'Yathirajan, H. S.'
;
Department of Studies in Chemistry
University of Mysore
Manasagangotri
Mysore 570 006
India
;
    'Harrison, William T. A.'
;
Department of Chemistry
University of Aberdeen
Aberdeen AB24 3UE
Scotland
;
    'Slawin, Alexandra M. Z.'
;
School of Chemistry
University of St Andrews
St Andrews KY16 9ST
Scotland
;
data_I
_audit_creation_method     SHELXL97
_chemical_name_systematic
;
1-[Amino(4-chlorophenyl)methyl]-6-bromonaphthalen-2-ol
;
_chemical_name_common     ?
_chemical_formula_moiety     'C17 H13 Br Cl N O'
_chemical_formula_sum     'C17 H13 Br Cl N O'
_chemical_formula_iupac     'C17 H13 Br Cl N O'
_chemical_formula_weight     361.64
_chemical_melting_point     ?
_symmetry_cell_setting     triclinic
_symmetry_space_group_name_H-M     'P -1'
_symmetry_space_group_name_Hall     '-P 1'
loop_
    _symmetry_equiv_pos_as_xyz
    'x, y, z'
    '-x, -y, -z'
_cell_length_a     4.8026(15)
_cell_length_b     10.785(3)
_cell_length_c     15.086(4)
_cell_angle_alpha     67.64(2)
_cell_angle_beta     79.43(2)
_cell_angle_gamma     85.32(2)
_cell_volume     710.3(4)
_cell_formula_units_Z     2
_cell_measurement_reflns_used     2706
_cell_measurement_theta_min     2.0
_cell_measurement_theta_max     28.5
_cell_measurement_temperature     73(2)
_exptl_crystal_description     prism
_exptl_crystal_colour     colourless
_exptl_crystal_size_max     0.12
_exptl_crystal_size_mid     0.10
_exptl_crystal_size_min     0.10
_exptl_crystal_density_diffrn     1.691
_exptl_crystal_density_meas     ?
_exptl_crystal_density_method     'not measured'
_exptl_crystal_F_000     364
_exptl_absorpt_coefficient_mu     3.078
_exptl_absorpt_correction_type     multi-scan
_exptl_absorpt_process_details     '(CrystalClear; Rigaku, 2009)'
_exptl_absorpt_correction_T_min     0.7089
_exptl_absorpt_correction_T_max     0.7483
_exptl_special_details
;
;
_diffrn_ambient_temperature     73(2)
_diffrn_radiation_type     MoK\a
_diffrn_radiation_wavelength     0.71073
_diffrn_radiation_source     'fine-focus sealed tube'
_diffrn_radiation_monochromator     graphite
_diffrn_measurement_device_type     'Rigaku Mercury CCD'
_diffrn_measurement_method     \w
_diffrn_detector_area_resol_mean     ?
_diffrn_reflns_number     4392
_diffrn_reflns_av_R_equivalents     0.0433
_diffrn_reflns_av_sigmaI/netI     0.0608
_diffrn_reflns_theta_min     2.03
_diffrn_reflns_theta_max     24.99
_diffrn_reflns_theta_full     24.99
_diffrn_measured_fraction_theta_max     0.968
_diffrn_measured_fraction_theta_full     0.968
_diffrn_reflns_limit_h_min     -5
_diffrn_reflns_limit_h_max     4
_diffrn_reflns_limit_k_min     -12
_diffrn_reflns_limit_k_max     10
_diffrn_reflns_limit_l_min     -17
_diffrn_reflns_limit_l_max     17
_diffrn_standards_number     ?
_diffrn_standards_interval_count     ?
_diffrn_standards_interval_time     ?
_diffrn_standards_decay_%     0
_refine_special_details
;
 Refinement of F^2^ against ALL reflections.  The weighted R-factor wR and
 goodness of fit S are based on F^2^, conventional R-factors R are based
 on F, with F set to zero for negative F^2^. The threshold expression of
 F^2^ > 2sigma(F^2^) is used only for calculating R-factors(gt) etc. and is
 not relevant to the choice of reflections for refinement.  R-factors based
 on F^2^ are statistically about twice as large as those based on F, and R-
 factors based on ALL data will be even larger.
;
_reflns_number_total     2426
_reflns_number_gt     2222
_reflns_threshold_expression     I>2\s(I)
_refine_ls_structure_factor_coef     Fsqd
_refine_ls_matrix_type     full
_refine_ls_R_factor_all     0.0386
_refine_ls_R_factor_gt     0.0350
_refine_ls_wR_factor_gt     0.0793
_refine_ls_wR_factor_ref     0.0818
_refine_ls_goodness_of_fit_ref     1.054
_refine_ls_restrained_S_all     1.054
_refine_ls_number_reflns     2426
_refine_ls_number_parameters     199
_refine_ls_number_restraints     0
_refine_ls_hydrogen_treatment     mixed
_refine_ls_weighting_scheme     calc
_refine_ls_weighting_details
               'calc w = 1/[\s^2^(Fo^2^)+(0.0351P)^2^] where P=(Fo^2^+2Fc^2^)/3'
_atom_sites_solution_hydrogens     geom
_atom_sites_solution_primary     direct
_atom_sites_solution_secondary     difmap
_refine_ls_shift/su_max     0.000
_refine_ls_shift/su_mean     0.000
_refine_diff_density_max     0.392
_refine_diff_density_min     -0.423
_refine_ls_extinction_method     none
_refine_ls_extinction_coef     ?
loop_
    _atom_type_symbol
    _atom_type_description
    _atom_type_scat_dispersion_real
    _atom_type_scat_dispersion_imag
    _atom_type_scat_source
    'C' 'C' 0.0033 0.0016
                         'International Tables Vol C Tables 4.2.6.8 and 6.1.1.4'
    'H' 'H' 0.0000 0.0000
                         'International Tables Vol C Tables 4.2.6.8 and 6.1.1.4'
    'N' 'N' 0.0061 0.0033
                         'International Tables Vol C Tables 4.2.6.8 and 6.1.1.4'
    'O' 'O' 0.0106 0.0060
                         'International Tables Vol C Tables 4.2.6.8 and 6.1.1.4'
    'Cl' 'Cl' 0.1484 0.1585
                         'International Tables Vol C Tables 4.2.6.8 and 6.1.1.4'
    'Br' 'Br' -0.2901 2.4595
                         'International Tables Vol C Tables 4.2.6.8 and 6.1.1.4'
_computing_data_collection     'CrystalClear (Rigaku, 2009)'
_computing_cell_refinement     'CrystalClear (Rigaku, 2009)'
_computing_data_reduction     'CrystalClear (Rigaku, 2009)'
_computing_structure_solution     'SHELXS97 (Sheldrick, 2008)'
_computing_structure_refinement     'SHELXL97 (Sheldrick, 2008)'
_computing_molecular_graphics     'ORTEP-3 (Farrugia, 1997)'
_computing_publication_material     'SHELXL97 (Sheldrick, 2008)'
loop_
    _atom_site_type_symbol
    _atom_site_label
    _atom_site_fract_x
    _atom_site_fract_y
    _atom_site_fract_z
    _atom_site_U_iso_or_equiv
    _atom_site_adp_type
    _atom_site_calc_flag
    _atom_site_refinement_flags
    _atom_site_occupancy
    _atom_site_symmetry_multiplicity
    _atom_site_disorder_assembly
    _atom_site_disorder_group
    C C1 0.3027(6) 0.3901(3) 0.3133(2) 0.0134(6) Uani d . 1 1 . .
    C C2 0.5552(6) 0.3781(3) 0.2503(2) 0.0145(6) Uani d . 1 1 . .
    H H2 0.6413 0.4571 0.2020 0.017 Uiso calc R 1 1 . .
    C C3 0.6762(6) 0.2570(3) 0.2573(2) 0.0173(6) Uani d . 1 1 . .
    H H3 0.8447 0.2519 0.2145 0.021 Uiso calc R 1 1 . .
    C C4 0.5505(6) 0.1395(3) 0.3281(2) 0.0166(6) Uani d . 1 1 . .
    C C5 0.3108(6) 0.1435(3) 0.3906(2) 0.0169(6) Uani d . 1 1 . .
    H H5 0.2297 0.0626 0.4380 0.020 Uiso calc R 1 1 . .
    C C6 0.1816(6) 0.2684(3) 0.3853(2) 0.0151(6) Uani d . 1 1 . .
    C C7 -0.0704(6) 0.2745(3) 0.4498(2) 0.0164(6) Uani d . 1 1 . .
    H H7 -0.1529 0.1938 0.4969 0.020 Uiso calc R 1 1 . .
    C C8 -0.1952(6) 0.3941(3) 0.4448(2) 0.0162(6) Uani d . 1 1 . .
    H H8 -0.3644 0.3966 0.4881 0.019 Uiso calc R 1 1 . .
    C C9 -0.0740(6) 0.5139(3) 0.3759(2) 0.0142(6) Uani d . 1 1 . .
    C C10 0.1691(6) 0.5154(3) 0.3095(2) 0.0130(6) Uani d . 1 1 . .
    C C11 0.2826(6) 0.6491(3) 0.2339(2) 0.0145(6) Uani d . 1 1 . .
    H H11 0.4849 0.6360 0.2076 0.017 Uiso calc R 1 1 . .
    C C12 0.1154(5) 0.7008(3) 0.1501(2) 0.0131(6) Uani d . 1 1 . .
    C C13 0.1219(6) 0.6284(3) 0.0903(2) 0.0190(7) Uani d . 1 1 . .
    H H13 0.2285 0.5470 0.1035 0.023 Uiso calc R 1 1 . .
    C C14 -0.0228(6) 0.6719(3) 0.0123(2) 0.0208(7) Uani d . 1 1 . .
    H H14 -0.0159 0.6213 -0.0276 0.025 Uiso calc R 1 1 . .
    C C15 -0.1785(6) 0.7909(3) -0.0065(2) 0.0177(6) Uani d . 1 1 . .
    C C16 -0.1916(6) 0.8636(3) 0.0518(2) 0.0177(7) Uani d . 1 1 . .
    H H16 -0.3005 0.9443 0.0389 0.021 Uiso calc R 1 1 . .
    C C17 -0.0441(6) 0.8183(3) 0.1297(2) 0.0161(6) Uani d . 1 1 . .
    H H17 -0.0530 0.8689 0.1698 0.019 Uiso calc R 1 1 . .
    Cl Cl1 -0.35388(15) 0.84899(8) -0.10638(5) 0.0249(2) Uani d . 1 1 . .
    Br Br1 0.72536(6) -0.02865(3) 0.33594(2) 0.02405(14) Uani d . 1 1 . .
    O O1 -0.2084(4) 0.6319(2) 0.37570(15) 0.0169(5) Uani d . 1 1 . .
    H H1O -0.070(6) 0.692(3) 0.345(2) 0.020 Uiso d . 1 1 . .
    N N1 0.2704(5) 0.7469(3) 0.2819(2) 0.0165(5) Uani d . 1 1 . .
    H H1N 0.322(6) 0.827(3) 0.240(2) 0.020 Uiso d . 1 1 . .
    H H2N 0.387(6) 0.725(3) 0.321(2) 0.020 Uiso d . 1 1 . .
loop_
    _atom_site_aniso_label
    _atom_site_aniso_U_11
    _atom_site_aniso_U_22
    _atom_site_aniso_U_33
    _atom_site_aniso_U_12
    _atom_site_aniso_U_13
    _atom_site_aniso_U_23
    C1 0.0138(14) 0.0130(14) 0.0145(16) -0.0014(12) -0.0055(12) -0.0047(12)
    C2 0.0184(15) 0.0143(15) 0.0103(15) -0.0028(12) -0.0043(12) -0.0025(12)
    C3 0.0168(15) 0.0195(15) 0.0168(17) 0.0000(13) -0.0032(12) -0.0079(13)
    C4 0.0187(15) 0.0134(14) 0.0200(17) 0.0031(12) -0.0079(13) -0.0073(13)
    C5 0.0197(16) 0.0143(14) 0.0172(17) -0.0024(12) -0.0062(13) -0.0048(13)
    C6 0.0190(15) 0.0143(14) 0.0126(16) -0.0024(12) -0.0059(12) -0.0037(13)
    C7 0.0160(15) 0.0181(15) 0.0122(16) -0.0037(12) -0.0034(12) -0.0014(13)
    C8 0.0126(14) 0.0232(16) 0.0126(16) -0.0020(13) -0.0019(12) -0.0063(13)
    C9 0.0136(14) 0.0145(14) 0.0155(16) 0.0029(12) -0.0071(12) -0.0054(13)
    C10 0.0143(14) 0.0104(13) 0.0137(15) 0.0002(11) -0.0062(12) -0.0024(12)
    C11 0.0134(14) 0.0119(14) 0.0189(16) 0.0003(12) -0.0034(12) -0.0062(13)
    C12 0.0092(14) 0.0123(14) 0.0114(15) -0.0044(11) 0.0029(11) 0.0014(12)
    C13 0.0210(16) 0.0148(15) 0.0186(17) -0.0001(13) -0.0045(13) -0.0029(13)
    C14 0.0252(17) 0.0189(16) 0.0172(17) -0.0056(14) 0.0001(13) -0.0064(14)
    C15 0.0127(14) 0.0241(16) 0.0128(16) -0.0036(12) -0.0036(12) -0.0017(13)
    C16 0.0136(15) 0.0161(15) 0.0211(18) 0.0006(12) -0.0021(12) -0.0051(13)
    C17 0.0157(15) 0.0162(15) 0.0168(16) -0.0024(12) -0.0019(12) -0.0065(13)
    Cl1 0.0262(4) 0.0295(4) 0.0186(4) 0.0006(4) -0.0098(3) -0.0059(4)
    Br1 0.0327(2) 0.01573(19) 0.0253(2) 0.00657(14) -0.00654(15) -0.00993(15)
    O1 0.0136(10) 0.0140(10) 0.0218(12) 0.0029(8) -0.0019(9) -0.0063(9)
    N1 0.0194(14) 0.0112(12) 0.0198(15) 0.0006(11) -0.0084(11) -0.0047(11)
_geom_special_details
;
 All esds (except the esd in the dihedral angle between two l.s. planes)
 are estimated using the full covariance matrix.  The cell esds are taken
 into account individually in the estimation of esds in distances, angles
 and torsion angles; correlations between esds in cell parameters are only
 used when they are defined by crystal symmetry.  An approximate (isotropic)
 treatment of cell esds is used for estimating esds involving l.s. planes.
;
loop_
    _geom_bond_atom_site_label_1
    _geom_bond_atom_site_label_2
    _geom_bond_site_symmetry_2
    _geom_bond_distance
    _geom_bond_publ_flag
    C1 C2 . 1.427(4) ?
    C1 C6 . 1.432(4) ?
    C1 C10 . 1.434(4) ?
    C2 C3 . 1.360(4) ?
    C2 H2 . 0.9500 ?
    C3 C4 . 1.403(4) ?
    C3 H3 . 0.9500 ?
    C4 C5 . 1.357(4) ?
    C4 Br1 . 1.906(3) ?
    C5 C6 . 1.416(4) ?
    C5 H5 . 0.9500 ?
    C6 C7 . 1.421(4) ?
    C7 C8 . 1.359(4) ?
    C7 H7 . 0.9500 ?
    C8 C9 . 1.403(4) ?
    C8 H8 . 0.9500 ?
    C9 O1 . 1.378(3) ?
    C9 C10 . 1.388(4) ?
    C10 C11 . 1.525(4) ?
    C11 N1 . 1.482(3) ?
    C11 C12 . 1.522(4) ?
    C11 H11 . 1.0000 ?
    C12 C17 . 1.385(4) ?
    C12 C13 . 1.395(4) ?
    C13 C14 . 1.384(4) ?
    C13 H13 . 0.9500 ?
    C14 C15 . 1.390(4) ?
    C14 H14 . 0.9500 ?
    C15 C16 . 1.374(4) ?
    C15 Cl1 . 1.741(3) ?
    C16 C17 . 1.391(4) ?
    C16 H16 . 0.9500 ?
    C17 H17 . 0.9500 ?
    O1 H1O . 0.90(3) ?
    N1 H1N . 0.88(3) ?
    N1 H2N . 0.84(3) ?
loop_
    _geom_angle_atom_site_label_1
    _geom_angle_atom_site_label_2
    _geom_angle_atom_site_label_3
    _geom_angle_site_symmetry_1
    _geom_angle_site_symmetry_3
    _geom_angle
    _geom_angle_publ_flag
    C2 C1 C6 . . 117.0(2) ?
    C2 C1 C10 . . 124.0(3) ?
    C6 C1 C10 . . 118.9(2) ?
    C3 C2 C1 . . 122.0(3) ?
    C3 C2 H2 . . 119.0 ?
    C1 C2 H2 . . 119.0 ?
    C2 C3 C4 . . 119.6(3) ?
    C2 C3 H3 . . 120.2 ?
    C4 C3 H3 . . 120.2 ?
    C5 C4 C3 . . 121.6(3) ?
    C5 C4 Br1 . . 119.9(2) ?
    C3 C4 Br1 . . 118.5(2) ?
    C4 C5 C6 . . 120.0(3) ?
    C4 C5 H5 . . 120.0 ?
    C6 C5 H5 . . 120.0 ?
    C5 C6 C7 . . 120.8(3) ?
    C5 C6 C1 . . 119.9(2) ?
    C7 C6 C1 . . 119.3(2) ?
    C8 C7 C6 . . 120.9(3) ?
    C8 C7 H7 . . 119.5 ?
    C6 C7 H7 . . 119.5 ?
    C7 C8 C9 . . 120.0(2) ?
    C7 C8 H8 . . 120.0 ?
    C9 C8 H8 . . 120.0 ?
    O1 C9 C10 . . 120.7(3) ?
    O1 C9 C8 . . 117.1(2) ?
    C10 C9 C8 . . 122.2(2) ?
    C9 C10 C1 . . 118.6(3) ?
    C9 C10 C11 . . 119.4(2) ?
    C1 C10 C11 . . 122.0(2) ?
    N1 C11 C12 . . 110.7(2) ?
    N1 C11 C10 . . 108.7(2) ?
    C12 C11 C10 . . 111.4(2) ?
    N1 C11 H11 . . 108.6 ?
    C12 C11 H11 . . 108.6 ?
    C10 C11 H11 . . 108.6 ?
    C17 C12 C13 . . 117.9(3) ?
    C17 C12 C11 . . 122.8(2) ?
    C13 C12 C11 . . 119.4(2) ?
    C14 C13 C12 . . 121.7(3) ?
    C14 C13 H13 . . 119.1 ?
    C12 C13 H13 . . 119.1 ?
    C13 C14 C15 . . 118.8(3) ?
    C13 C14 H14 . . 120.6 ?
    C15 C14 H14 . . 120.6 ?
    C16 C15 C14 . . 120.7(3) ?
    C16 C15 Cl1 . . 120.0(2) ?
    C14 C15 Cl1 . . 119.3(2) ?
    C15 C16 C17 . . 119.5(3) ?
    C15 C16 H16 . . 120.2 ?
    C17 C16 H16 . . 120.2 ?
    C12 C17 C16 . . 121.3(3) ?
    C12 C17 H17 . . 119.3 ?
    C16 C17 H17 . . 119.3 ?
    C9 O1 H1O . . 102.5(18) ?
    C11 N1 H1N . . 112(2) ?
    C11 N1 H2N . . 110(2) ?
    H1N N1 H2N . . 105(3) ?
loop_
    _geom_torsion_atom_site_label_1
    _geom_torsion_atom_site_label_2
    _geom_torsion_atom_site_label_3
    _geom_torsion_atom_site_label_4
    _geom_torsion_site_symmetry_1
    _geom_torsion_site_symmetry_2
    _geom_torsion_site_symmetry_3
    _geom_torsion_site_symmetry_4
    _geom_torsion
    _geom_torsion_publ_flag
    C6 C1 C2 C3 . . . . 0.4(4) ?
    C10 C1 C2 C3 . . . . 179.3(3) ?
    C1 C2 C3 C4 . . . . 0.2(4) ?
    C2 C3 C4 C5 . . . . -0.4(4) ?
    C2 C3 C4 Br1 . . . . 180.0(2) ?
    C3 C4 C5 C6 . . . . 0.0(4) ?
    Br1 C4 C5 C6 . . . . 179.6(2) ?
    C4 C5 C6 C7 . . . . 179.6(3) ?
    C4 C5 C6 C1 . . . . 0.6(4) ?
    C2 C1 C6 C5 . . . . -0.8(4) ?
    C10 C1 C6 C5 . . . . -179.8(2) ?
    C2 C1 C6 C7 . . . . -179.7(2) ?
    C10 C1 C6 C7 . . . . 1.3(4) ?
    C5 C6 C7 C8 . . . . -179.9(3) ?
    C1 C6 C7 C8 . . . . -1.0(4) ?
    C6 C7 C8 C9 . . . . -0.5(4) ?
    C7 C8 C9 O1 . . . . -179.0(2) ?
    C7 C8 C9 C10 . . . . 1.6(4) ?
    O1 C9 C10 C1 . . . . 179.3(2) ?
    C8 C9 C10 C1 . . . . -1.3(4) ?
    O1 C9 C10 C11 . . . . -1.9(4) ?
    C8 C9 C10 C11 . . . . 177.5(2) ?
    C2 C1 C10 C9 . . . . -179.1(3) ?
    C6 C1 C10 C9 . . . . -0.2(4) ?
    C2 C1 C10 C11 . . . . 2.1(4) ?
    C6 C1 C10 C11 . . . . -179.0(2) ?
    C9 C10 C11 N1 . . . . 43.5(3) ?
    C1 C10 C11 N1 . . . . -137.8(3) ?
    C9 C10 C11 C12 . . . . -78.8(3) ?
    C1 C10 C11 C12 . . . . 100.0(3) ?
    N1 C11 C12 C17 . . . . -5.3(4) ?
    C10 C11 C12 C17 . . . . 115.8(3) ?
    N1 C11 C12 C13 . . . . 174.4(2) ?
    C10 C11 C12 C13 . . . . -64.5(3) ?
    C17 C12 C13 C14 . . . . 0.7(4) ?
    C11 C12 C13 C14 . . . . -179.1(3) ?
    C12 C13 C14 C15 . . . . 0.0(4) ?
    C13 C14 C15 C16 . . . . -0.7(4) ?
    C13 C14 C15 Cl1 . . . . 178.3(2) ?
    C14 C15 C16 C17 . . . . 0.8(4) ?
    Cl1 C15 C16 C17 . . . . -178.2(2) ?
    C13 C12 C17 C16 . . . . -0.5(4) ?
    C11 C12 C17 C16 . . . . 179.2(3) ?
    C15 C16 C17 C12 . . . . -0.2(4) ?
loop_
    _geom_hbond_atom_site_label_D
    _geom_hbond_atom_site_label_H
    _geom_hbond_atom_site_label_A
    _geom_hbond_site_symmetry_A
    _geom_hbond_distance_DH
    _geom_hbond_distance_HA
    _geom_hbond_distance_DA
    _geom_hbond_angle_DHA
    O1 H1O N1 . 0.90(3) 1.76(3) 2.601(3) 155(3)
    N1 H2N O1 1_655 0.84(3) 2.26(3) 3.043(3) 155(3)
    C8 H8 O1 2_466 0.95 2.57 3.510(4) 171
    C11 H11 Cg1 1_655 1.00 2.80 3.682(3) 148
