# Supplementary material for: 1-[Amino­(4-chloro­phen­yl)meth­yl]-6-bromo­naphthalen-2-ol
Source: Acta Crystallogr Sect E Struct Rep Online. 2012 Jan 31;68(Pt 2):o535. doi: 10.1107/S1600536812002905 (PMC3275275; doi:10.1107/S1600536812002905)
Supplement: Supplementary file 2 [file e-68-0o535-Isup2.hkl]

# 
# h,k,l, Fc-squared, Fo-squared, sigma(Fo-squared) and status flag 
# 
data_I
_shelx_title ' I in space group P -1' 
_shelx_refln_list_code          4 
_shelx_F_calc_maximum       94.89 
_exptl_crystal_F_000       364.00 
_reflns_d_resolution_high  0.8413 
 
loop_ 
 _symmetry_equiv_pos_as_xyz 
 'x, y, z' 
 '-x, -y, -z' 
 
_cell_length_a     4.8026 
_cell_length_b    10.7850 
_cell_length_c    15.0860 
_cell_angle_alpha  67.640 
_cell_angle_beta   79.430 
_cell_angle_gamma  85.320 
 
_shelx_F_squared_multiplier     1.000 
 
loop_ 
 _refln_index_h 
 _refln_index_k 
 _refln_index_l 
 _refln_F_squared_calc 
 _refln_F_squared_meas 
 _refln_F_squared_sigma 
 _refln_observed_status 
   1   0   0      225.95      195.10     19.57 o 
   2   0   0     6345.43     6543.27    128.30 o 
   3   0   0      429.13      418.82     10.35 o 
   4   0   0      203.19      196.23     27.64 o 
   5   0   0      146.63      131.00     44.29 o 
  -5   1   0      309.45      360.61     44.40 o 
  -4   1   0      305.17      310.00     15.22 o 
  -3   1   0      350.84      336.66     13.68 o 
  -2   1   0     2175.00     2132.63     38.98 o 
  -1   1   0      301.61      269.29     10.73 o 
   1   1   0     3752.21     3975.30     95.81 o 
   2   1   0     1232.89     1156.29     31.43 o 
   3   1   0     1659.24     1940.04     57.85 o 
   4   1   0      209.94      199.80     13.33 o 
   5   1   0        6.83       10.75      4.48 o 
  -5   2   0      240.34      252.34     22.24 o 
  -4   2   0      983.22     1085.32     36.93 o 
  -3   2   0       21.02       26.44      3.23 o 
  -2   2   0     2090.20     2094.79     40.15 o 
  -1   2   0     2828.98     2441.64     83.41 o 
   0   2   0       84.49       74.51      4.81 o 
   1   2   0     7276.08     7305.20    312.34 o 
   2   2   0      368.77      362.24     17.20 o 
   3   2   0       49.42       45.72      5.30 o 
   4   2   0       73.11       73.41     12.88 o 
   5   2   0        7.22       15.42      5.07 o 
  -4   3   0     2932.99     3391.16     42.07 o 
  -3   3   0      352.52      347.92     19.86 o 
  -2   3   0     3087.12     3085.03     98.65 o 
  -1   3   0     3208.78     2599.89     87.87 o 
   0   3   0     1142.27     1066.44     64.34 o 
   1   3   0     1477.69     1485.05     39.46 o 
   2   3   0      226.11      239.74     17.38 o 
   3   3   0      468.71      484.73     18.13 o 
   4   3   0        2.27        1.82      1.63 o 
   5   3   0      309.86      318.98     29.50 o 
  -4   4   0      139.18      116.50     11.48 o 
  -3   4   0      433.07      411.23     12.43 o 
  -2   4   0      829.01      788.51     18.45 o 
  -1   4   0     1126.91     1086.29     30.22 o 
   0   4   0       12.92       14.15      1.71 o 
   1   4   0       66.59      100.69      8.62 o 
   2   4   0      364.50      351.81     15.55 o 
   3   4   0      803.71      777.23     45.95 o 
   4   4   0      284.31      278.39     20.71 o 
   5   4   0      449.43      497.10     42.65 o 
  -3   5   0      101.14       88.15     22.09 o 
  -2   5   0      791.91      734.55     21.99 o 
  -1   5   0      102.56      133.41      8.97 o 
   0   5   0      926.95      901.88     22.51 o 
   1   5   0      353.69      394.36     24.94 o 
   2   5   0     1134.70     1216.98     47.31 o 
   3   5   0      474.57      455.38     30.17 o 
   4   5   0      362.62      339.80     25.46 o 
   5   5   0      228.10      228.98     37.99 o 
  -4   6   0      172.14       72.47     21.60 o 
  -3   6   0      141.50      179.36     62.05 o 
  -2   6   0       83.09       87.50      7.81 o 
  -1   6   0     1101.77     1212.66     46.06 o 
   0   6   0     1633.77     1747.80     78.39 o 
   1   6   0      983.64      941.12     28.50 o 
   2   6   0       50.80       49.35     17.05 o 
   3   6   0     1165.48     1215.42     62.26 o 
   4   6   0       46.13       41.16      8.83 o 
  -4   7   0      258.89      199.70     75.63 o 
  -3   7   0        5.77        9.70      6.11 o 
  -2   7   0      543.55      563.84      8.20 o 
  -1   7   0      779.39      764.23     46.80 o 
   0   7   0      411.58      422.32     17.66 o 
   1   7   0     2848.54     2755.85     78.85 o 
   2   7   0       22.42       18.06      3.27 o 
   3   7   0      610.56      661.30     53.85 o 
   4   7   0      388.93      327.89     59.99 o 
  -4   8   0      348.71      370.43     65.40 o 
  -3   8   0      948.42      795.64    122.33 o 
  -2   8   0     1734.81     1801.11     65.10 o 
  -1   8   0     1238.16     1371.91     45.69 o 
   0   8   0     1306.80     1321.31     45.20 o 
   1   8   0     2412.07     2422.61     77.01 o 
   2   8   0       22.38       30.13      5.02 o 
   3   8   0      434.56      464.70     33.02 o 
   4   8   0      125.38       85.34     34.35 o 
  -3   9   0      509.69      489.78     50.30 o 
  -2   9   0       10.04       14.59      8.06 o 
  -1   9   0     1127.61     1213.58     54.54 o 
   0   9   0      743.03      711.39     35.29 o 
   1   9   0      912.30      957.97     48.81 o 
   2   9   0      147.58      124.75     39.28 o 
   3   9   0      220.54      169.01     64.33 o 
  -2  10   0       69.25       53.62     15.89 o 
  -1  10   0     1789.61     1810.70     45.39 o 
   0  10   0      354.09      343.01     16.74 o 
   1  10   0      171.40      168.07     11.75 o 
   2  10   0      251.87      191.86     71.08 o 
   3  10   0        9.23        5.33      4.16 o 
  -2  11   0        1.00       -6.08     10.17 o 
  -1  11   0      699.62      667.59     58.63 o 
   0  11   0      108.47       96.57     25.59 o 
   1  11   0      131.84      134.22     39.03 o 
   2  11   0      166.42      204.55     24.84 o 
  -1 -11   1      157.31      123.78     37.02 o 
   0 -11   1      469.41      412.58     50.17 o 
   1 -11   1      460.24      269.02     80.97 o 
  -2 -10   1      126.61      111.56     17.16 o 
  -1 -10   1      253.77      257.39     60.02 o 
   0 -10   1      386.43      342.73     24.68 o 
   1 -10   1        9.26        7.76      6.30 o 
   2 -10   1      495.19      507.84     96.16 o 
  -3  -9   1      195.74      206.73     78.21 o 
  -2  -9   1      769.44      677.56     44.22 o 
  -1  -9   1      202.84      201.75     26.44 o 
   0  -9   1      152.26      131.37     10.18 o 
   1  -9   1       57.51       66.30     10.12 o 
   2  -9   1      491.13      480.86     43.18 o 
   3  -9   1       15.16       17.67      5.36 o 
  -4  -8   1       71.69       64.86     30.31 o 
  -3  -8   1      399.98      320.24     37.75 o 
  -2  -8   1      268.48      278.01     21.08 o 
  -1  -8   1        4.47        7.36      5.53 o 
   0  -8   1      470.31      458.57     23.08 o 
   1  -8   1      262.62      255.22      9.20 o 
   2  -8   1      339.56      392.51     21.19 o 
   3  -8   1      201.53      150.53     48.86 o 
   4  -8   1      762.93      707.81    112.08 o 
  -4  -7   1      152.28      101.57     42.27 o 
  -3  -7   1       63.16       43.43     12.85 o 
  -2  -7   1      177.41      139.68     14.71 o 
  -1  -7   1       46.66       50.50      6.47 o 
   0  -7   1     1842.62     2003.38     60.51 o 
   1  -7   1      163.75      157.42      7.31 o 
   2  -7   1      664.56      704.44     64.10 o 
   3  -7   1       20.63       22.38      7.64 o 
   4  -7   1      575.20      596.41     87.92 o 
  -4  -6   1      138.56      131.97     34.50 o 
  -3  -6   1       48.19       41.86      4.39 o 
  -2  -6   1      342.81      321.89     24.46 o 
  -1  -6   1      666.49      669.25     22.55 o 
   0  -6   1      755.99      784.59     44.92 o 
   1  -6   1        2.76        4.57      1.90 o 
   2  -6   1     2589.10     2669.97     84.05 o 
   3  -6   1      155.79      153.49      5.23 o 
   4  -6   1      604.38      576.00     41.10 o 
  -3  -5   1       93.69       91.97      8.71 o 
  -2  -5   1      420.81      389.08     25.34 o 
  -1  -5   1      521.86      521.47     12.76 o 
   0  -5   1     2189.86     2199.96     59.09 o 
   1  -5   1     1227.40     1229.75     68.02 o 
   2  -5   1     2901.39     2853.38    174.82 o 
   3  -5   1      896.42      840.18     27.94 o 
   4  -5   1      621.87      419.88     50.61 o 
  -5  -4   1      120.31      111.92     15.76 o 
  -4  -4   1     1305.36     1308.83     69.39 o 
  -3  -4   1      309.37      297.70     15.19 o 
  -2  -4   1     2855.80     3033.35     93.42 o 
  -1  -4   1      115.38      108.77      5.52 o 
   0  -4   1     6714.13     6862.63    184.68 o 
   1  -4   1       40.06       22.77      3.78 o 
   2  -4   1      215.29      192.26     12.39 o 
   3  -4   1     1062.98      981.23     37.25 o 
   4  -4   1      703.71      752.64     52.25 o 
  -5  -3   1       18.18       19.19      8.11 o 
  -4  -3   1       22.09       22.20      5.24 o 
  -3  -3   1      104.22      106.93      7.31 o 
  -2  -3   1     5968.37     6275.09    166.88 o 
  -1  -3   1      748.51      770.11     26.40 o 
   0  -3   1     3424.02     3050.20     72.34 o 
   1  -3   1      968.18     1055.74     25.48 o 
   2  -3   1     1064.44     1102.95     31.40 o 
   3  -3   1      778.43      809.59     67.97 o 
   4  -3   1      304.90      311.74     21.18 o 
  -5  -2   1        4.71       -0.80      6.74 o 
  -4  -2   1      621.47      647.46     45.47 o 
  -3  -2   1       24.05       25.51      3.41 o 
  -2  -2   1      885.31      777.77     26.86 o 
   0  -2   1     1387.29     1412.07     30.36 o 
   1  -2   1     4992.17     4889.74    139.88 o 
   2  -2   1       97.14      106.77      4.29 o 
   3  -2   1      718.53      749.04     64.12 o 
   4  -2   1       87.60       85.24     18.18 o 
   5  -2   1       76.12       81.60      8.84 o 
  -5  -1   1       32.16       26.30     10.95 o 
  -4  -1   1     1229.60     1238.54     87.24 o 
  -3  -1   1      218.37      202.23     13.86 o 
  -2  -1   1      684.66      648.25     22.64 o 
  -1  -1   1     7549.12     7615.89    256.99 o 
   0  -1   1        8.88       15.07      3.35 o 
   1  -1   1     1332.74     1260.06     32.71 o 
   2  -1   1      163.28      162.84      6.31 o 
   3  -1   1      494.22      534.46     31.19 o 
   4  -1   1      164.74      149.06     25.34 o 
   5  -1   1      596.50      649.28     48.87 o 
  -5   0   1      210.78      167.67     28.19 o 
  -4   0   1      492.76      523.67     32.89 o 
  -3   0   1      339.31      317.39     15.08 o 
  -2   0   1     1267.34     1342.20     52.02 o 
  -1   0   1       61.38       55.99      2.93 o 
   1   0   1      654.00      673.04     23.09 o 
   2   0   1     1125.61     1044.68     34.84 o 
   3   0   1      115.24      102.54      7.76 o 
   4   0   1      326.21      325.97     13.32 o 
   5   0   1     1074.11     1136.88     59.94 o 
  -5   1   1        6.60        4.29      3.85 o 
  -4   1   1      159.26      169.94     10.91 o 
  -3   1   1      715.79      670.48     20.33 o 
  -2   1   1       42.70       44.92      3.70 o 
  -1   1   1       19.03       21.51      1.97 o 
   0   1   1       29.71       27.71      1.61 o 
   1   1   1     7292.14     5812.81    195.95 o 
   2   1   1        2.57       -0.36      2.41 o 
   3   1   1     3438.89     3566.05     87.69 o 
   4   1   1       52.92       46.57      8.19 o 
   5   1   1      409.75      431.40     29.39 o 
  -5   2   1      292.73      299.32     28.26 o 
  -4   2   1      184.41      180.27     12.40 o 
  -3   2   1      951.74      910.13     28.52 o 
  -2   2   1     1015.21     1009.87     21.90 o 
  -1   2   1     1137.94     1102.07     57.75 o 
   1   2   1      945.36      868.05     36.12 o 
   2   2   1        1.41        5.40      4.74 o 
   3   2   1     1881.00     1759.53    127.40 o 
   4   2   1      580.58      584.16     23.81 o 
   5   2   1      452.16      467.94     31.51 o 
  -4   3   1      220.72      224.63     10.86 o 
  -3   3   1      673.17      653.77     29.86 o 
  -2   3   1     1287.92     1372.53     38.67 o 
  -1   3   1     1311.87     1142.80     70.44 o 
   0   3   1      888.00      897.96     36.65 o 
   1   3   1     8382.02     8222.06    196.52 o 
   2   3   1       45.47       52.40      7.95 o 
   3   3   1     1595.46     1593.09     61.39 o 
   4   3   1      283.21      292.99     12.82 o 
   5   3   1        3.31        4.62      4.38 o 
  -4   4   1      472.52      504.42     35.17 o 
  -3   4   1      611.17      665.86     55.04 o 
  -2   4   1       22.26       14.44      2.43 o 
  -1   4   1     9004.00     9281.35    295.35 o 
   0   4   1       14.97       23.79      3.05 o 
   1   4   1     1760.95     1691.53     44.59 o 
   2   4   1     2343.14     2426.08     78.21 o 
   3   4   1      546.25      524.63     33.85 o 
   4   4   1     1393.16     1390.59     71.06 o 
   5   4   1       72.76       51.74     13.55 o 
  -3   5   1     1004.29      899.71     59.20 o 
  -2   5   1      112.94      114.50     13.36 o 
  -1   5   1     4710.83     4770.80    191.11 o 
   0   5   1      858.03      889.15     35.72 o 
   1   5   1     1406.76     1496.68     45.54 o 
   2   5   1      212.43      159.99      9.23 o 
   3   5   1       40.23       33.01      9.62 o 
   4   5   1        4.75        0.63      8.03 o 
   5   5   1        4.86        1.46      5.33 o 
  -3   6   1     1683.44     1787.92     88.51 o 
  -2   6   1      321.84      360.95     24.18 o 
  -1   6   1     1615.71     1606.56    136.38 o 
   0   6   1     2790.06     2720.02    177.85 o 
   1   6   1      848.99      862.60     26.23 o 
   2   6   1      700.74      662.95     28.72 o 
   3   6   1        2.56        6.23      5.21 o 
   4   6   1      210.10      204.97     47.01 o 
  -4   7   1        1.52       -1.61      9.58 o 
  -3   7   1     1158.52     1286.16     94.99 o 
  -2   7   1      452.45      419.73     75.48 o 
  -1   7   1      553.64      506.75     65.75 o 
   0   7   1     1899.74     1990.33     59.88 o 
   1   7   1      128.96      151.81      9.39 o 
   2   7   1      480.28      521.06     38.82 o 
   3   7   1      109.59       94.76     27.37 o 
   4   7   1       46.93       50.92     10.99 o 
  -4   8   1      136.11       94.66     26.25 o 
  -3   8   1      344.05      297.38     87.68 o 
  -2   8   1      267.93      287.58     37.52 o 
  -1   8   1      264.25      269.97     11.91 o 
   0   8   1       92.74       78.32      7.56 o 
   1   8   1       32.62       37.25      4.77 o 
   2   8   1      131.05      137.20     16.26 o 
   3   8   1       67.15       65.18     18.78 o 
   4   8   1       11.51       14.82      8.31 o 
  -3   9   1      148.82      158.23     38.58 o 
  -2   9   1     1335.94     1369.48     53.18 o 
  -1   9   1       55.77       58.98      7.87 o 
   0   9   1     1123.35     1235.18     58.03 o 
   1   9   1      959.22      896.11     45.70 o 
   2   9   1      818.71      748.96     48.94 o 
   3   9   1      267.22      242.70     26.23 o 
  -3  10   1      196.66      183.61     64.48 o 
  -2  10   1       98.79       89.75     21.67 o 
  -1  10   1      195.01      187.84     26.81 o 
   0  10   1      327.44      347.03     19.74 o 
   1  10   1        0.79        5.89      3.21 o 
   2  10   1      876.74      860.55     51.06 o 
   3  10   1        1.41        3.44      4.14 o 
  -2  11   1       94.76       78.12     22.72 o 
  -1  11   1      109.86       98.59     18.84 o 
   0  11   1      559.61      594.90     35.08 o 
   1  11   1       43.46       35.52      7.25 o 
   0  12   1      796.63      787.05     52.10 o 
  -1 -11   2      104.70       87.20     34.92 o 
   0 -11   2      124.69      107.55     25.96 o 
   1 -11   2       55.28       25.48      8.31 o 
  -2 -10   2      211.09      269.05     71.92 o 
  -1 -10   2        0.09        1.50      5.69 o 
   0 -10   2      644.36      674.70     52.12 o 
   1 -10   2       15.10       11.47      4.34 o 
   2 -10   2      710.45      739.23     59.65 o 
  -3  -9   2        4.70       10.20      8.80 o 
  -2  -9   2      166.95      144.29     58.15 o 
  -1  -9   2       28.06       26.80     12.67 o 
   0  -9   2     1396.18     1472.69     79.14 o 
   1  -9   2        5.99        7.89      2.38 o 
   2  -9   2      700.64      619.08     89.25 o 
   3  -9   2      521.46      545.00     71.74 o 
  -3  -8   2       50.33       41.96     13.67 o 
  -2  -8   2      162.32      169.10     17.23 o 
  -1  -8   2      166.32      174.68     22.97 o 
   0  -8   2       47.15       44.10      8.96 o 
   1  -8   2     1023.28     1183.56     59.49 o 
   2  -8   2      485.82      465.94     35.52 o 
   3  -8   2      613.56      735.45     59.51 o 
  -4  -7   2      149.91      109.32     29.81 o 
  -3  -7   2        5.97        5.97      9.36 o 
  -2  -7   2     2268.13     2184.34    103.65 o 
  -1  -7   2      128.19      156.48     44.36 o 
   0  -7   2     1461.44     1463.85    147.39 o 
   1  -7   2      926.19      953.27     61.59 o 
   2  -7   2        6.42        7.64      2.85 o 
   3  -7   2      369.50      370.79     69.77 o 
   4  -7   2       19.72       15.60      7.14 o 
  -4  -6   2      481.34      491.78     42.40 o 
  -3  -6   2      125.80      112.53     41.55 o 
  -2  -6   2     1237.07     1307.29     78.24 o 
  -1  -6   2     1969.86     2090.38    180.83 o 
   0  -6   2      794.19      816.76     27.23 o 
   1  -6   2     2838.98     2694.61    217.63 o 
   2  -6   2       25.78       24.98      4.59 o 
   3  -6   2      636.57      600.54     30.72 o 
   4  -6   2        9.01       13.83      4.38 o 
  -4  -5   2       19.12       30.22      9.78 o 
  -3  -5   2     1108.41     1092.77     57.80 o 
  -2  -5   2      587.04      620.79     38.59 o 
  -1  -5   2     2356.58     2329.40     72.61 o 
   0  -5   2      284.33      319.35     17.85 o 
   1  -5   2     1172.12     1099.17     31.40 o 
   2  -5   2        3.92        0.36      3.04 o 
   3  -5   2      422.26      384.70     20.05 o 
   4  -5   2      146.53      141.65     52.10 o 
  -5  -4   2       81.95       66.72     25.72 o 
  -4  -4   2     1180.78     1098.80     66.80 o 
  -3  -4   2      345.93      330.98     16.96 o 
  -2  -4   2        7.84       10.51      3.41 o 
  -1  -4   2      141.46       89.06      8.99 o 
   0  -4   2      125.32      160.97     11.78 o 
   1  -4   2      943.73      996.07    101.15 o 
   2  -4   2      151.39      142.75      6.37 o 
   3  -4   2      516.80      486.22     16.26 o 
   4  -4   2       16.59       20.38      5.87 o 
  -5  -3   2      175.68      202.65     22.96 o 
  -4  -3   2       49.28       33.85      8.48 o 
  -3  -3   2     1795.65     1803.10     70.70 o 
  -2  -3   2      995.53     1068.63     28.13 o 
  -1  -3   2     8538.59     9065.54    262.33 o 
   0  -3   2        2.16        1.88      1.15 o 
   1  -3   2     2275.23     2176.44     54.62 o 
   2  -3   2        4.59        5.17      1.78 o 
   3  -3   2     2195.64     2087.86     63.95 o 
   4  -3   2      202.23      237.19     34.61 o 
  -5  -2   2      163.25      180.74     23.20 o 
  -4  -2   2        5.82        6.99      2.54 o 
  -3  -2   2      148.27      141.57      8.53 o 
  -2  -2   2      340.94      326.43     13.08 o 
  -1  -2   2       93.30       79.89      5.57 o 
   0  -2   2        1.40        1.86      1.82 o 
   1  -2   2     3605.36     3468.14     69.10 o 
   2  -2   2        5.84        4.68      1.06 o 
   3  -2   2     2555.62     2590.44    149.61 o 
   4  -2   2     1073.74     1112.93     47.22 o 
   5  -2   2     1180.57     1243.14     87.19 o 
  -5  -1   2      127.21      117.42     17.03 o 
  -4  -1   2       22.57       18.68      4.55 o 
  -3  -1   2      239.59      243.57     12.78 o 
  -2  -1   2     1245.82     1263.51     29.17 o 
  -1  -1   2     1021.47     1107.57     23.25 o 
   0  -1   2      665.67      695.20     28.79 o 
   2  -1   2      391.87      396.77     12.87 o 
   3  -1   2      885.61      855.18     25.24 o 
   4  -1   2      751.91      815.75     94.74 o 
   5  -1   2        6.37        5.79      4.60 o 
  -5   0   2      495.79      504.23     39.67 o 
  -4   0   2        0.26        0.58      2.28 o 
  -3   0   2      545.70      520.31     19.49 o 
  -2   0   2      182.33      192.51      8.02 o 
   0   0   2     1481.02     1482.22     89.85 o 
   1   0   2      720.67      735.73     21.45 o 
   2   0   2     1978.49     2063.05     42.64 o 
   3   0   2       26.22       36.38      4.13 o 
   4   0   2      904.88      896.90     34.98 o 
   5   0   2      121.93      126.25     12.48 o 
  -5   1   2       11.36       25.58      7.88 o 
  -4   1   2        1.91        4.76      4.85 o 
  -3   1   2     2302.44     2317.31     60.00 o 
  -2   1   2      679.06      771.54     20.65 o 
   0   1   2      297.13      271.32      9.48 o 
   1   1   2     2999.08     2870.36     69.83 o 
   2   1   2     6553.81     6205.87    149.75 o 
   3   1   2       37.97       41.75      4.71 o 
   4   1   2      428.29      458.12     17.76 o 
   5   1   2        3.71       12.52      7.02 o 
  -4   2   2       85.44       77.38     15.33 o 
  -3   2   2     1714.37     1656.40     43.37 o 
  -2   2   2      702.48      753.67     20.05 o 
  -1   2   2     2538.37     2498.80     67.63 o 
   0   2   2     3645.83     3693.33     88.19 o 
   1   2   2     3735.81     3570.49     86.57 o 
   2   2   2      644.83      579.14     25.83 o 
   3   2   2      156.44      150.47     10.70 o 
   4   2   2       10.82       14.88      3.62 o 
   5   2   2        0.22        4.64      3.65 o 
  -4   3   2      161.81      191.70     17.75 o 
  -3   3   2      712.43      727.02     41.98 o 
  -2   3   2     4817.39     4934.88    173.35 o 
  -1   3   2      865.85      886.63     34.10 o 
   0   3   2     4214.15     3953.28    133.64 o 
   1   3   2       10.62       11.78      1.65 o 
   2   3   2      463.66      429.60     20.85 o 
   3   3   2        0.08        0.81      2.59 o 
   4   3   2       76.20       81.67     17.54 o 
   5   3   2       30.45       28.38      7.56 o 
  -4   4   2       13.79       16.31      5.05 o 
  -3   4   2      607.59      671.79     22.39 o 
  -2   4   2     2369.27     2191.93     50.02 o 
  -1   4   2      134.45      134.54      7.18 o 
   0   4   2     2741.06     2660.85     65.92 o 
   1   4   2       15.64       25.16      4.49 o 
   2   4   2     2550.23     2562.25    106.40 o 
   3   4   2        6.72        8.61      2.64 o 
   4   4   2     2265.54     2275.92     78.83 o 
   5   4   2      103.85       73.30     23.31 o 
  -3   5   2     1552.33     1666.38     74.04 o 
  -2   5   2      542.17      551.28     29.72 o 
  -1   5   2      489.66      520.58     21.14 o 
   0   5   2     1767.33     1833.73     73.32 o 
   1   5   2      190.84      207.23     12.41 o 
   2   5   2      233.21      181.78     15.73 o 
   3   5   2       39.25       48.04     11.04 o 
   4   5   2      336.47      358.08     40.28 o 
   5   5   2      800.41      742.90     57.94 o 
  -3   6   2      149.43      143.96     29.74 o 
  -2   6   2      687.81      734.88     74.36 o 
  -1   6   2       51.86       50.52      3.05 o 
   0   6   2     1392.62     1488.51     82.86 o 
   1   6   2       44.31       47.88      8.94 o 
   2   6   2     2036.07     2063.05     76.58 o 
   3   6   2       36.47       31.10      8.49 o 
   4   6   2      432.06      449.72     31.41 o 
   5   6   2       22.16       24.04      9.79 o 
  -3   7   2       37.90       24.37      8.87 o 
  -2   7   2      741.10      904.12    108.01 o 
  -1   7   2        0.06        0.16      1.68 o 
   0   7   2     1792.39     1896.89     75.86 o 
   1   7   2      140.77      135.56     11.39 o 
   2   7   2     1219.08     1249.08     74.03 o 
   3   7   2      521.06      490.64     41.61 o 
   4   7   2      118.75      105.09     15.15 o 
  -4   8   2      392.40      391.76     37.53 o 
  -3   8   2       77.94       80.89     14.39 o 
  -2   8   2      761.63      872.01     49.70 o 
  -1   8   2       73.35       69.84      5.29 o 
   0   8   2     1390.34     1367.12     45.81 o 
   1   8   2     1468.67     1488.37     49.80 o 
   2   8   2      803.44      824.74     47.17 o 
   3   8   2     1665.78     1631.68     85.68 o 
   4   8   2       94.25       68.27     25.15 o 
  -3   9   2      157.56      123.47     35.23 o 
  -2   9   2      645.75      731.60     32.59 o 
  -1   9   2       61.79       59.69     11.33 o 
   0   9   2     1157.91     1022.31     88.15 o 
   1   9   2       33.49       38.95      8.91 o 
   2   9   2      718.48      768.00     59.62 o 
   3   9   2      116.18      124.89     39.30 o 
   4   9   2        4.00        4.47      4.30 o 
  -3  10   2        9.29        7.61      8.19 o 
  -2  10   2     1034.87      942.59     63.77 o 
  -1  10   2      497.16      541.24     25.83 o 
   0  10   2      258.14      266.23     12.20 o 
   1  10   2      248.90      254.50     13.25 o 
   2  10   2      161.73      135.94     19.51 o 
   3  10   2      258.39      230.25     25.06 o 
  -2  11   2      894.18      894.71     49.44 o 
  -1  11   2      615.33      713.82     39.91 o 
   0  11   2      234.88      223.32     24.33 o 
   1  11   2      573.27      562.96     31.66 o 
   2  11   2        1.53        6.59      7.28 o 
  -1  12   2      364.57      351.35     24.34 o 
   0  12   2       79.29       74.32     18.19 o 
   1  12   2      530.83      625.81     50.76 o 
  -1 -10   3      694.80      732.73     58.05 o 
   0 -10   3       19.32       17.02      4.63 o 
   1 -10   3      578.05      524.13     41.11 o 
   2 -10   3       24.96       26.21     13.51 o 
  -2  -9   3      240.89      185.29     75.74 o 
  -1  -9   3      494.67      518.03     34.26 o 
   0  -9   3       22.26       22.90      6.46 o 
   1  -9   3      669.29      859.65     53.15 o 
   2  -9   3       75.83       84.10     20.35 o 
   3  -9   3      102.92       93.67     19.30 o 
  -3  -8   3      675.91      690.30     56.58 o 
  -2  -8   3      158.27      108.20     47.57 o 
  -1  -8   3      757.71      741.72     59.12 o 
   0  -8   3      800.64      834.55     63.01 o 
   1  -8   3      979.73     1026.72     52.68 o 
   2  -8   3        9.86       23.74     11.36 o 
   3  -8   3      823.74      746.88     60.08 o 
  -3  -7   3      245.02      268.87     25.27 o 
  -2  -7   3       89.48       91.10     22.21 o 
  -1  -7   3      799.88      851.94     47.53 o 
   0  -7   3        1.39        2.06      2.12 o 
   1  -7   3       93.39       75.02     13.16 o 
   2  -7   3       35.20       33.98      7.49 o 
   3  -7   3      152.69      178.49     19.94 o 
   4  -7   3      143.27      117.92     40.46 o 
  -4  -6   3      154.16      152.35     18.26 o 
  -3  -6   3      337.90      326.09     27.04 o 
  -2  -6   3        5.66        7.31      8.28 o 
  -1  -6   3      696.28      748.05     45.81 o 
   0  -6   3        3.02        4.36      2.70 o 
   1  -6   3     2155.42     2226.63    113.65 o 
   2  -6   3      147.26      146.31     11.10 o 
   3  -6   3     1168.83     1168.71     60.90 o 
   4  -6   3      223.78      180.04     58.48 o 
  -4  -5   3       13.75        3.90      6.17 o 
  -3  -5   3       10.45       21.16     12.97 o 
  -2  -5   3       26.22       28.48      7.89 o 
  -1  -5   3      287.55      255.56     17.94 o 
   0  -5   3      317.54      329.26     12.91 o 
   1  -5   3     1812.71     1832.01    130.62 o 
   2  -5   3     1419.32     1426.99     44.90 o 
   3  -5   3     1082.40     1172.26     42.00 o 
   4  -5   3      768.35      740.38     46.50 o 
  -4  -4   3       78.43       72.79     12.92 o 
  -3  -4   3       33.63       40.19     10.63 o 
  -2  -4   3       67.63       67.04      9.25 o 
  -1  -4   3      738.93      631.87     40.79 o 
   0  -4   3      916.24      978.25     50.21 o 
   1  -4   3     1768.72     1842.34     53.26 o 
   2  -4   3     1937.07     1929.93     91.26 o 
   3  -4   3      158.43      163.06     10.18 o 
   4  -4   3     1548.83     1537.84     55.18 o 
  -5  -3   3       60.80       56.91     11.17 o 
  -4  -3   3       13.86       23.80     10.36 o 
  -3  -3   3     4448.92     4452.76     62.50 o 
  -2  -3   3      101.65      123.33     24.08 o 
  -1  -3   3     3750.07     4132.49    109.15 o 
   0  -3   3      729.84      649.34     52.71 o 
   1  -3   3     1303.82     1308.63     30.30 o 
   2  -3   3     5306.85     5039.68    121.98 o 
   3  -3   3       31.03       33.90      3.93 o 
   4  -3   3     1371.80     1718.37    177.25 o 
  -5  -2   3       91.82       76.12     31.94 o 
  -4  -2   3        1.59        3.14      2.33 o 
  -3  -2   3     1432.46     1423.02     43.78 o 
  -2  -2   3      602.19      605.02     32.56 o 
  -1  -2   3      429.11      416.32     19.54 o 
   0  -2   3     7433.75     7222.46    560.89 o 
   1  -2   3       74.48       81.44     16.84 o 
   2  -2   3     1206.36     1188.58     85.04 o 
   3  -2   3      152.23      140.14      7.24 o 
   4  -2   3        8.69        9.26      2.61 o 
   5  -2   3      772.61      751.09     53.88 o 
  -5  -1   3      203.53      263.51     25.70 o 
  -4  -1   3      485.14      481.23     26.58 o 
  -3  -1   3      592.35      604.44     20.84 o 
  -2  -1   3     6428.37     6260.28    131.80 o 
  -1  -1   3     1962.09     2064.89     77.80 o 
   0  -1   3     3346.07     3321.26    218.44 o 
   1  -1   3      578.95      589.57     20.97 o 
   2  -1   3      651.28      600.05     22.94 o 
   3  -1   3      235.51      220.42     13.45 o 
   4  -1   3      125.65       97.40     19.84 o 
   5  -1   3       97.78       62.55     21.58 o 
  -5   0   3      394.85      454.08     57.82 o 
  -4   0   3      870.58      875.75     44.70 o 
  -3   0   3      402.52      392.26     14.86 o 
  -2   0   3     6989.60     7549.15    171.27 o 
  -1   0   3       64.69       58.34      5.42 o 
   1   0   3       18.06       23.00      3.56 o 
   2   0   3      734.10      756.60     69.74 o 
   3   0   3      169.08      164.35      7.46 o 
   4   0   3      902.14      914.98     29.65 o 
   5   0   3      114.06       71.51     25.97 o 
  -5   1   3      198.00      202.94     31.19 o 
  -4   1   3      644.93      697.93     60.99 o 
  -3   1   3      268.99      255.33     13.91 o 
  -2   1   3      102.18       74.66      4.79 o 
  -1   1   3     2199.42     2269.16     45.65 o 
   0   1   3      599.86      623.26     26.08 o 
   1   1   3     5736.37     6213.96    210.58 o 
   2   1   3     2156.43     2129.70     44.63 o 
   3   1   3       63.88       72.86      9.85 o 
   4   1   3      421.99      440.72     27.50 o 
   5   1   3       44.72       56.38     19.43 o 
  -4   2   3      575.18      637.75     34.19 o 
  -3   2   3      210.01      213.93      7.61 o 
  -2   2   3      762.44      737.72     20.39 o 
  -1   2   3        5.12        6.59      0.89 o 
   0   2   3      764.51      719.10     29.61 o 
   1   2   3     2936.09     3143.37     76.96 o 
   2   2   3      980.24      912.66     38.29 o 
   3   2   3      647.27      635.54     28.57 o 
   4   2   3      547.49      564.61     25.46 o 
   5   2   3      584.01      592.31     40.62 o 
  -4   3   3      734.30      657.79     46.84 o 
  -3   3   3        9.99       13.34      2.41 o 
  -2   3   3      519.41      510.74     22.83 o 
  -1   3   3      237.96      240.76      7.68 o 
   0   3   3     3889.33     3668.66     90.36 o 
   1   3   3      104.20      100.53      6.05 o 
   2   3   3     2104.56     2062.07     57.09 o 
   3   3   3     1422.03     1451.81    126.15 o 
   4   3   3      514.18      514.43     31.16 o 
   5   3   3      402.46      419.50     38.72 o 
  -4   4   3       47.88       32.94      9.38 o 
  -3   4   3      102.24       74.48     17.55 o 
  -2   4   3     1164.09     1191.63     43.47 o 
  -1   4   3      414.11      481.29     16.39 o 
   0   4   3     2754.39     2611.16     64.63 o 
   1   4   3     2417.11     2326.04     58.89 o 
   2   4   3     2739.58     2741.08    105.60 o 
   3   4   3     1864.50     1789.37     69.22 o 
   4   4   3        2.83       16.96      8.21 o 
   5   4   3      184.94      173.40     57.12 o 
  -3   5   3      970.99     1036.63     64.51 o 
  -2   5   3     2387.69     2340.03    146.37 o 
  -1   5   3       47.48       64.90      3.24 o 
   0   5   3      838.65      833.46     28.47 o 
   1   5   3     3020.13     2709.56    102.54 o 
   2   5   3      673.58      673.29     28.47 o 
   3   5   3      899.18      884.79     51.97 o 
   4   5   3      115.48       87.31     30.02 o 
   5   5   3      721.82      685.14     57.12 o 
  -3   6   3      605.66      637.84     34.51 o 
  -2   6   3     1612.33     1569.67     82.59 o 
  -1   6   3     2795.61     3011.95    134.24 o 
   0   6   3     1914.64     2124.02     70.28 o 
   1   6   3     2554.39     2626.30    169.91 o 
   2   6   3      510.06      551.88     21.21 o 
   3   6   3      864.78      853.03     57.53 o 
   4   6   3        0.90       20.59      9.52 o 
   5   6   3       13.42       23.82      7.37 o 
  -3   7   3      489.21      512.05     34.70 o 
  -2   7   3      790.96      826.65     43.41 o 
  -1   7   3     2236.35     2274.73     58.38 o 
   0   7   3        4.96        5.85      2.35 o 
   1   7   3     2238.28     2296.76     96.67 o 
   2   7   3      295.67      281.69     18.25 o 
   3   7   3      534.00      504.30     32.66 o 
   4   7   3        7.30       -2.85      7.35 o 
  -3   8   3      593.16      583.67     42.13 o 
  -2   8   3      420.44      385.84     26.92 o 
  -1   8   3     1088.45     1073.27     50.45 o 
   0   8   3       71.95       68.43      8.70 o 
   1   8   3      795.93      821.17     29.03 o 
   2   8   3        1.54        1.61      5.65 o 
   3   8   3       35.20       43.59     11.58 o 
   4   8   3        7.05        8.98      4.30 o 
  -3   9   3     1261.15     1209.83     70.10 o 
  -2   9   3      170.07      129.13     28.40 o 
  -1   9   3     1119.68     1179.23     35.88 o 
   0   9   3       11.57       12.54      3.02 o 
   1   9   3      190.96      221.94     16.73 o 
   2   9   3       33.43       30.95      4.80 o 
   3   9   3      183.39      182.03     18.69 o 
   4   9   3      148.86       93.88     38.87 o 
  -3  10   3      617.02      691.07     40.59 o 
  -2  10   3        0.15        0.02      5.84 o 
  -1  10   3      435.51      426.15     16.25 o 
   0  10   3      115.18       93.18     12.14 o 
   1  10   3      278.58      304.55     21.59 o 
   2  10   3        4.59       -2.49      8.71 o 
   3  10   3      489.42      520.89     44.38 o 
  -2  11   3        3.16        6.72      4.69 o 
  -1  11   3      600.23      642.71    121.54 o 
   0  11   3        7.50        7.50      2.80 o 
   1  11   3     1208.43     1327.75     87.96 o 
   2  11   3        8.98       16.38     11.30 o 
  -1  12   3      503.26      496.89     31.08 o 
   0  12   3       87.70       88.27     15.45 o 
   1  12   3      280.87      275.96     50.47 o 
  -1 -10   4       45.89       50.42     15.24 o 
   0 -10   4       49.69       38.52     11.19 o 
   1 -10   4      137.63       94.32     25.48 o 
  -2  -9   4       44.06       51.23     16.63 o 
  -1  -9   4      493.93      500.21     41.97 o 
   0  -9   4       96.89      107.95     27.86 o 
   1  -9   4      479.31      423.85     30.56 o 
   2  -9   4      909.80     1123.68     83.78 o 
  -3  -8   4       21.73       24.28      9.98 o 
  -2  -8   4      247.68      263.36     67.11 o 
  -1  -8   4      431.33      416.71     30.47 o 
   0  -8   4      554.75      546.85     43.68 o 
   1  -8   4     1067.29     1022.13     55.48 o 
   2  -8   4     1084.22     1122.17     51.14 o 
   3  -8   4       16.67       14.08      6.92 o 
  -3  -7   4      243.01      162.44     71.17 o 
  -2  -7   4      149.76      132.96     40.12 o 
  -1  -7   4      230.53      228.61     63.95 o 
   0  -7   4     1507.98     1500.49     52.47 o 
   1  -7   4      356.60      333.24     12.30 o 
   2  -7   4     1521.05     1484.63     73.11 o 
   3  -7   4      356.09      343.63     19.49 o 
   4  -7   4      784.01      746.82     59.62 o 
  -4  -6   4       47.96       68.70     24.02 o 
  -3  -6   4      222.64      204.40     74.23 o 
  -2  -6   4      491.79      558.20     50.24 o 
  -1  -6   4       80.95       73.47     20.19 o 
   0  -6   4     2657.15     2623.77     97.48 o 
   1  -6   4      340.79      335.82     13.27 o 
   2  -6   4      729.48      776.80     34.92 o 
   3  -6   4      395.36      425.97     22.89 o 
   4  -6   4        6.40        8.89      5.75 o 
  -4  -5   4      390.45      350.02     33.72 o 
  -3  -5   4      470.29      511.27     43.49 o 
  -2  -5   4     1761.34     1759.62    110.71 o 
  -1  -5   4       24.40       25.05      4.20 o 
   0  -5   4     2237.88     2163.82     64.48 o 
   1  -5   4      302.43      322.92     17.83 o 
   2  -5   4      302.39      302.70     14.08 o 
   3  -5   4      717.63      741.45     36.46 o 
   4  -5   4      323.83      269.50     79.03 o 
  -4  -4   4     1101.15     1071.97     66.15 o 
  -3  -4   4      185.28      157.05     48.71 o 
  -2  -4   4      485.28      468.21     30.78 o 
  -1  -4   4      168.09      168.57     12.31 o 
   0  -4   4      746.96      724.62     22.82 o 
   1  -4   4      212.65      214.03      7.94 o 
   2  -4   4       10.41       11.96      2.04 o 
   3  -4   4       33.93       35.58      6.53 o 
   4  -4   4       26.41       24.85      4.17 o 
  -4  -3   4      408.41      455.10     33.91 o 
  -3  -3   4     1216.18     1160.86     59.86 o 
  -2  -3   4     2242.93     2410.33     89.17 o 
  -1  -3   4      833.46      861.02     53.79 o 
   0  -3   4       63.82       44.88      4.68 o 
   1  -3   4       48.95       44.86      8.66 o 
   2  -3   4     1933.60     1981.74     73.07 o 
   3  -3   4      149.20      131.87     14.77 o 
   4  -3   4        8.61        8.65      3.09 o 
  -5  -2   4       12.71        7.64      5.89 o 
  -4  -2   4      344.18      362.10     27.22 o 
  -3  -2   4       94.82       95.06     31.11 o 
  -2  -2   4     1723.22     1854.33     59.24 o 
  -1  -2   4      477.39      439.65     15.80 o 
   0  -2   4     1255.96     1230.18     43.01 o 
   1  -2   4      706.42      767.28     33.44 o 
   2  -2   4     1925.78     1803.25     56.18 o 
   3  -2   4     2161.01     2250.89     74.05 o 
   4  -2   4      959.35      951.12     48.27 o 
   5  -2   4     1615.04     1589.92    107.97 o 
  -5  -1   4        8.39        9.38      7.59 o 
  -4  -1   4       86.28       73.21     15.22 o 
  -3  -1   4        1.72        4.62      1.46 o 
  -2  -1   4       25.90       21.51      3.65 o 
  -1  -1   4       71.38       72.34      5.17 o 
   0  -1   4     3458.35     3419.20    133.86 o 
   1  -1   4      557.78      562.21     42.91 o 
   2  -1   4     3166.86     3486.06     96.92 o 
   3  -1   4     1548.74     1473.29     53.86 o 
   4  -1   4      608.96      596.05     23.62 o 
   5  -1   4      251.82      249.23     22.20 o 
  -5   0   4       42.87       33.25     19.14 o 
  -4   0   4        8.62        8.87      4.59 o 
  -3   0   4      173.63      192.15     23.21 o 
  -2   0   4     1155.10     1184.38     83.93 o 
  -1   0   4      548.62      522.45     53.86 o 
   0   0   4     3252.73     3255.70     80.89 o 
   1   0   4      189.47      185.06     10.75 o 
   2   0   4      123.87      121.14      5.61 o 
   3   0   4     1552.88     1651.80    141.59 o 
   4   0   4       85.00       80.21     11.36 o 
   5   0   4      513.87      483.27     39.58 o 
  -5   1   4        1.87        3.91      4.49 o 
  -4   1   4      303.42      328.22     49.51 o 
  -3   1   4       38.72       30.43      7.15 o 
  -2   1   4      928.21      929.50     20.22 o 
  -1   1   4     4248.34     4364.02    111.87 o 
   0   1   4      812.39      815.31     55.01 o 
   2   1   4      594.42      664.48     46.90 o 
   3   1   4     5159.98     5076.38    139.91 o 
   4   1   4      173.32      169.99     13.61 o 
   5   1   4      357.13      347.88     25.09 o 
  -4   2   4     1508.96     1500.05     73.17 o 
  -3   2   4      106.68       99.39      8.29 o 
  -2   2   4      980.02      933.73     19.81 o 
  -1   2   4     2550.70     2510.28     68.88 o 
   0   2   4     1619.92     1682.51     34.51 o 
   1   2   4     2268.64     2243.23     56.48 o 
   2   2   4      922.35      960.98     28.93 o 
   3   2   4      449.98      450.45     20.84 o 
   4   2   4     1358.22     1451.14     50.48 o 
   5   2   4       51.13       57.25     11.50 o 
  -4   3   4      280.13      292.48     36.12 o 
  -3   3   4     1634.69     1694.52     47.43 o 
  -2   3   4      833.68      805.48     34.33 o 
  -1   3   4     3602.46     3523.61     61.59 o 
   0   3   4      820.17      850.27     28.48 o 
   1   3   4     2652.69     2659.25     67.09 o 
   2   3   4       60.43       54.41      6.74 o 
   3   3   4       30.90       25.38      5.32 o 
   4   3   4       59.43       44.69     12.21 o 
   5   3   4       36.16       47.76      8.88 o 
  -4   4   4      108.37      109.93     19.84 o 
  -3   4   4     3170.46     3309.20    129.39 o 
  -2   4   4       38.10       31.25      3.14 o 
  -1   4   4     2933.30     2853.27     69.79 o 
   0   4   4     1546.14     1532.95     42.00 o 
   1   4   4      572.29      534.56     23.80 o 
   2   4   4      971.66      997.22     49.49 o 
   3   4   4      314.00      324.06     16.56 o 
   4   4   4        9.03       11.65      5.13 o 
   5   4   4        4.75        6.33      5.35 o 
  -3   5   4      676.27      685.43     40.64 o 
  -2   5   4      250.50      215.60     13.08 o 
  -1   5   4     1090.43     1169.44     36.50 o 
   0   5   4     2169.79     2342.08     61.95 o 
   1   5   4       17.72       22.66      4.61 o 
   2   5   4       48.96       47.00      5.41 o 
   3   5   4      392.76      407.55     22.15 o 
   4   5   4       97.91      107.26     31.31 o 
   5   5   4       61.50       62.20     27.34 o 
  -3   6   4      478.35      439.41     26.90 o 
  -2   6   4       16.17       21.49      4.28 o 
  -1   6   4     1612.97     1723.59     68.37 o 
   0   6   4       77.56       97.48      5.44 o 
   1   6   4     1490.49     1509.44     48.23 o 
   2   6   4      100.72      100.84     11.10 o 
   3   6   4     1351.13     1380.96     81.27 o 
   4   6   4      241.54      252.31     21.83 o 
   5   6   4      730.33      687.48     63.52 o 
  -3   7   4      320.39      338.75     26.35 o 
  -2   7   4      194.44      193.96     17.78 o 
  -1   7   4      435.62      381.17     12.33 o 
   0   7   4        7.94        8.33      2.98 o 
   1   7   4      981.12      931.37     36.63 o 
   2   7   4      113.21      150.32     42.86 o 
   3   7   4       80.20       90.15     26.35 o 
   4   7   4      457.93      486.04     34.09 o 
  -3   8   4      469.50      521.78     30.37 o 
  -2   8   4       12.31       17.52      5.53 o 
  -1   8   4      788.64      687.59     30.46 o 
   0   8   4      428.84      449.57     15.19 o 
   1   8   4      504.61      538.41     19.20 o 
   2   8   4     1540.99     1617.99     91.54 o 
   3   8   4       17.96       17.77      8.12 o 
   4   8   4      451.46      433.36     40.67 o 
  -3   9   4      417.99      446.82     28.62 o 
  -2   9   4      511.01      464.10     29.70 o 
  -1   9   4     1315.00     1264.75     50.11 o 
   0   9   4     2515.76     2619.36     59.43 o 
   1   9   4     3902.44     3974.78    139.48 o 
   2   9   4     1624.52     1605.73    113.45 o 
   3   9   4       44.33       41.82     13.11 o 
   4   9   4      347.40      366.47     36.33 o 
  -3  10   4      372.49      400.13     29.07 o 
  -2  10   4      357.73      392.02     34.10 o 
  -1  10   4      114.65      140.35     15.27 o 
   0  10   4      724.49      778.58     39.60 o 
   1  10   4      381.91      426.15     37.67 o 
   2  10   4     1185.04     1146.98     47.56 o 
   3  10   4       58.85       38.30     17.30 o 
  -2  11   4      526.38      510.13     34.30 o 
  -1  11   4       51.75       57.00     12.05 o 
   0  11   4      877.16      918.56     44.04 o 
   1  11   4      548.24      548.51     25.77 o 
   2  11   4      339.54      406.34     27.06 o 
   3  11   4       72.08       59.84     27.26 o 
  -1  12   4        8.45       10.55      4.54 o 
   0  12   4      849.11      935.30     68.40 o 
   1  12   4       23.45       29.43      7.42 o 
   2  12   4       86.29       77.05     31.35 o 
  -2  -9   5      481.63      534.03     46.36 o 
  -1  -9   5       17.75       26.93      8.47 o 
   0  -9   5      559.22      468.05     40.78 o 
   1  -9   5      258.39      261.09     24.69 o 
   2  -9   5       40.14       51.77     10.78 o 
  -2  -8   5      150.95      191.01     53.94 o 
  -1  -8   5      464.67      391.85     38.52 o 
   0  -8   5      242.89      239.21     18.52 o 
   1  -8   5      276.55      272.77     24.37 o 
   2  -8   5      165.82      184.24     30.52 o 
   3  -8   5      206.44      229.34     51.93 o 
  -3  -7   5      103.07      101.38     25.37 o 
  -2  -7   5      781.02      796.10     50.47 o 
  -1  -7   5      307.68      361.05     32.18 o 
   0  -7   5       55.83       38.45     14.70 o 
   1  -7   5       12.22       12.67      3.11 o 
   2  -7   5        3.10        5.78      3.59 o 
   3  -7   5      174.35      176.12     37.75 o 
  -3  -6   5      102.42      110.72     43.11 o 
  -2  -6   5      426.89      483.46     43.05 o 
  -1  -6   5      406.74      378.02     26.18 o 
   0  -6   5      458.54      496.37     32.23 o 
   1  -6   5     1091.44     1055.53     47.98 o 
   2  -6   5      196.15      202.36     17.67 o 
   3  -6   5      416.06      450.00     41.73 o 
   4  -6   5       73.97       54.99     16.76 o 
  -4  -5   5       76.28       74.48     21.94 o 
  -3  -5   5      140.74      122.05     45.63 o 
  -2  -5   5       47.71       43.46     12.46 o 
  -1  -5   5      146.03      165.76     44.08 o 
   0  -5   5      520.37      511.50     19.70 o 
   1  -5   5      826.20      860.49     38.99 o 
   2  -5   5      951.51     1000.21     34.83 o 
   3  -5   5      465.69      504.12     40.59 o 
   4  -5   5       13.65        9.07      5.99 o 
  -4  -4   5      165.46       94.59     36.68 o 
  -3  -4   5      367.54      366.64     33.94 o 
  -2  -4   5       53.31       53.76     16.57 o 
  -1  -4   5      375.72      387.61     23.87 o 
   0  -4   5      485.53      493.32     16.34 o 
   1  -4   5     1650.73     1673.90     51.19 o 
   2  -4   5        5.55        7.49      1.67 o 
   3  -4   5     1406.04     1547.80     99.85 o 
   4  -4   5      282.10      263.58     17.29 o 
  -4  -3   5      180.59      120.47     51.82 o 
  -3  -3   5     1554.05     1646.59     85.40 o 
  -2  -3   5      719.48      720.03     46.21 o 
  -1  -3   5     1901.37     1978.70     62.53 o 
   0  -3   5      481.91      484.05     23.49 o 
   1  -3   5     4539.89     3933.20    288.73 o 
   2  -3   5      248.47      256.66     20.02 o 
   3  -3   5     2342.92     2192.42     75.79 o 
   4  -3   5       73.08       74.26      8.67 o 
  -4  -2   5      322.74      312.39     25.07 o 
  -3  -2   5      252.83      264.98     17.84 o 
  -2  -2   5       25.99       31.03      8.06 o 
  -1  -2   5     3090.08     2950.74     79.64 o 
   0  -2   5      889.38     1040.56     56.59 o 
   1  -2   5     4087.08     4856.85    179.24 o 
   2  -2   5      319.86      286.90      9.60 o 
   3  -2   5     1255.75     1318.56     77.71 o 
   4  -2   5      442.76      433.92     43.12 o 
   5  -2   5      206.45      189.73     19.01 o 
  -4  -1   5       67.06       50.67     13.72 o 
  -3  -1   5      705.29      670.17     43.07 o 
  -2  -1   5      381.73      372.42     15.46 o 
  -1  -1   5     2362.75     2251.84     61.53 o 
   0  -1   5      177.41      158.05      9.36 o 
   1  -1   5       91.77       83.30     11.51 o 
   2  -1   5     2526.92     2514.54     96.09 o 
   3  -1   5        6.73        8.70      1.60 o 
   4  -1   5      847.95      868.21     43.30 o 
   5  -1   5       89.65       56.23     21.98 o 
  -5   0   5      636.81      618.75     51.41 o 
  -4   0   5      267.86      279.81     21.31 o 
  -3   0   5     2106.69     2216.94     92.71 o 
  -2   0   5       42.27       40.44      8.81 o 
  -1   0   5     2912.55     3139.15    117.78 o 
   0   0   5     1494.41     1599.43     58.99 o 
   1   0   5       13.01       17.32      4.22 o 
   2   0   5     1014.19     1037.57     31.23 o 
   3   0   5      123.29      125.14     11.01 o 
   4   0   5      148.31      137.81     22.76 o 
   5   0   5      101.56       80.72     28.50 o 
  -5   1   5      262.29      291.20     72.96 o 
  -4   1   5       94.30       74.24     10.85 o 
  -3   1   5     1181.40     1226.17     46.38 o 
  -2   1   5      203.15      169.90     12.80 o 
  -1   1   5     1771.45     1332.60     50.13 o 
   0   1   5     3361.50     3278.48     80.59 o 
   1   1   5     4091.65     4230.12    114.45 o 
   2   1   5       89.04      128.03      7.44 o 
   3   1   5      166.10      173.30     13.20 o 
   4   1   5       11.03       19.31      4.65 o 
   5   1   5      189.56      156.83     52.35 o 
  -4   2   5        8.53       13.39      3.18 o 
  -3   2   5      788.17      799.67     24.37 o 
  -2   2   5      555.33      538.94     15.33 o 
  -1   2   5      205.34      224.27      8.41 o 
   0   2   5       53.84       61.30      5.07 o 
   1   2   5     1976.17     2096.12     53.51 o 
   2   2   5     1312.79     1304.59     78.11 o 
   3   2   5      159.82      153.42     12.68 o 
   4   2   5     1104.51     1123.33     48.35 o 
   5   2   5       24.04       12.85      6.21 o 
  -4   3   5      350.80      358.64     39.19 o 
  -3   3   5      456.12      468.32     14.76 o 
  -2   3   5      974.10      966.82     25.53 o 
  -1   3   5      432.91      428.83     13.56 o 
   0   3   5       32.22       27.23      3.36 o 
   1   3   5      216.42      208.52      8.46 o 
   2   3   5     1735.25     1879.22     52.69 o 
   3   3   5     1006.95     1064.33     42.32 o 
   4   3   5      718.84      738.37     29.11 o 
   5   3   5       60.26       72.47     11.46 o 
  -4   4   5      228.48      174.39     20.18 o 
  -3   4   5      223.27      244.28      9.73 o 
  -2   4   5      647.99      589.07     38.38 o 
  -1   4   5      752.98      714.41     31.49 o 
   0   4   5     1393.64     1362.01     25.42 o 
   1   4   5      347.66      298.77     17.01 o 
   2   4   5     4323.02     4317.60    182.54 o 
   3   4   5        1.41        4.67      2.64 o 
   4   4   5     1181.97     1142.37     99.27 o 
   5   4   5      102.20       92.61     30.39 o 
  -3   5   5     1147.71     1342.31     69.72 o 
  -2   5   5      621.58      607.20     17.92 o 
  -1   5   5     1362.62     1284.60     29.08 o 
   0   5   5     4845.36     5210.00    172.24 o 
   1   5   5     1071.90     1131.41     33.13 o 
   2   5   5     1182.98     1085.32     57.12 o 
   3   5   5      750.97      796.96     56.13 o 
   4   5   5      643.37      605.58     53.61 o 
   5   5   5      883.98      912.08     68.24 o 
  -4   6   5      151.25      136.32     58.83 o 
  -3   6   5        7.22       13.22      4.71 o 
  -2   6   5     1485.21     1467.46     66.97 o 
  -1   6   5     1108.42     1116.43     29.97 o 
   0   6   5     3301.26     3274.41    118.32 o 
   1   6   5       54.64       58.74      6.55 o 
   2   6   5     1122.76     1164.40     45.51 o 
   3   6   5       13.69       14.52      7.20 o 
   4   6   5      103.59      104.82     34.80 o 
   5   6   5       68.70       45.86     10.85 o 
  -4   7   5      418.55      458.86     42.26 o 
  -3   7   5      146.81      130.91     27.37 o 
  -2   7   5      750.11      726.68     38.46 o 
  -1   7   5      469.26      477.21     14.43 o 
   0   7   5     2911.57     2835.31     72.75 o 
   1   7   5     1497.59     1541.21     57.68 o 
   2   7   5     1221.52     1345.53     74.04 o 
   3   7   5      546.71      555.71     34.35 o 
   4   7   5       24.39       20.62      9.01 o 
   5   7   5       38.48       36.07     10.87 o 
  -4   8   5      314.95      419.17     40.09 o 
  -3   8   5      150.86      153.34     32.51 o 
  -2   8   5     1261.85     1283.72     67.63 o 
  -1   8   5      380.14      380.47     11.97 o 
   0   8   5     1894.96     1938.53     51.68 o 
   1   8   5      770.86      736.28     32.19 o 
   2   8   5      316.03      318.53     30.06 o 
   3   8   5      228.63      231.52     57.72 o 
   4   8   5       57.66       48.23     19.63 o 
  -3   9   5       16.64       22.51      8.13 o 
  -2   9   5     1012.56     1048.56     48.23 o 
  -1   9   5        8.93        6.68      2.40 o 
   0   9   5       56.54       52.05      5.55 o 
   1   9   5       17.39       23.46      6.37 o 
   2   9   5       49.15       55.21     12.67 o 
   3   9   5       76.90       96.55     14.52 o 
   4   9   5       41.91       37.25     23.71 o 
  -3  10   5       73.93       49.14     23.63 o 
  -2  10   5      414.50      471.35     27.85 o 
  -1  10   5      607.25      578.24     20.75 o 
   0  10   5       14.59       12.36      3.44 o 
   1  10   5      728.54      793.64     99.88 o 
   2  10   5      857.55      807.87     48.17 o 
   3  10   5      350.77      367.13     34.08 o 
  -2  11   5      451.77      463.62     36.95 o 
  -1  11   5      244.29      222.47     45.65 o 
   0  11   5      729.00      701.49     33.48 o 
   1  11   5        8.78        9.53      3.38 o 
   2  11   5        3.10        3.89      6.03 o 
   3  11   5      224.68      167.00     71.35 o 
  -1  12   5       77.18       68.43     14.12 o 
   0  12   5      330.88      324.99     57.59 o 
   1  12   5      364.58      364.05     23.31 o 
   2  12   5      120.66      112.46     44.41 o 
  -1  -9   6      182.07      141.86     46.02 o 
   0  -9   6        7.61       10.13      6.28 o 
   1  -9   6      201.42      205.95     59.47 o 
  -2  -8   6        6.67        8.07      4.20 o 
  -1  -8   6      345.18      339.48     32.95 o 
   0  -8   6      305.81      278.56     71.00 o 
   1  -8   6      597.01      645.87     41.69 o 
   2  -8   6        5.67        3.88      3.37 o 
  -3  -7   6       59.24       55.33     15.47 o 
  -2  -7   6      185.60      176.33     36.47 o 
  -1  -7   6      127.49      167.74     47.30 o 
   0  -7   6        9.61       -2.76      8.31 o 
   1  -7   6      355.65      336.70     65.41 o 
   2  -7   6      160.42      158.29     26.23 o 
   3  -7   6      769.58      705.44     57.64 o 
  -3  -6   6       51.49       57.99     13.98 o 
  -2  -6   6       60.44       46.94     18.00 o 
  -1  -6   6     1708.13     1618.04    116.44 o 
   0  -6   6      127.70      123.68     16.59 o 
   1  -6   6     3459.35     3721.07    150.82 o 
   2  -6   6        8.03        9.00      8.62 o 
   3  -6   6       21.98       34.17     10.84 o 
   4  -6   6       57.40       37.87     17.08 o 
  -3  -5   6      538.35      549.55     37.45 o 
  -2  -5   6       58.26       52.08     12.23 o 
  -1  -5   6     1458.97     1570.67     92.35 o 
   0  -5   6     1094.00     1117.11     51.51 o 
   1  -5   6      425.44      452.50     51.36 o 
   2  -5   6     4374.09     5019.95     55.73 o 
   3  -5   6      182.54      198.96     32.11 o 
   4  -5   6      601.80      633.52     53.76 o 
  -4  -4   6      275.38      260.87     60.47 o 
  -3  -4   6      164.96      213.93     31.24 o 
  -2  -4   6      198.25      191.54     39.34 o 
  -1  -4   6      895.92      837.70     49.68 o 
   0  -4   6     1491.70     1434.86     89.36 o 
   1  -4   6      101.72      104.98      9.03 o 
   2  -4   6     2039.16     2079.27     67.61 o 
   3  -4   6      195.44      193.31      8.46 o 
   4  -4   6      204.80      194.15     28.41 o 
  -4  -3   6        0.79       -0.85      7.39 o 
  -3  -3   6     1488.45     1547.41    134.64 o 
  -2  -3   6      195.94      184.70     40.98 o 
  -1  -3   6      229.98      258.57     21.07 o 
   0  -3   6       78.32       68.47     12.32 o 
   1  -3   6       27.63       20.03      3.34 o 
   2  -3   6       67.61       73.22      7.13 o 
   3  -3   6      190.29      200.59     16.51 o 
   4  -3   6      141.49      137.50     11.45 o 
  -4  -2   6      352.04      393.80     67.28 o 
  -3  -2   6      518.14      527.71     43.67 o 
  -2  -2   6     3172.70     3109.40    150.60 o 
  -1  -2   6        7.51       10.84      4.27 o 
   0  -2   6     2560.74     2781.55     82.09 o 
   1  -2   6       26.09       34.66      7.22 o 
   2  -2   6      477.99      441.90     21.08 o 
   3  -2   6       52.03       54.87      9.30 o 
   4  -2   6     1100.03     1057.76     54.12 o 
   5  -2   6       57.20       32.93     12.45 o 
  -3  -1   6       96.90      105.34     19.58 o 
  -2  -1   6      260.57      275.86     13.97 o 
  -1  -1   6      179.35      162.47     16.25 o 
   0  -1   6      698.11      656.10     30.15 o 
   1  -1   6      251.88      257.90     13.97 o 
   2  -1   6     1174.31     1243.15     38.20 o 
   3  -1   6      377.77      383.52     10.39 o 
   4  -1   6      971.16      930.02     75.98 o 
   5  -1   6      122.36      108.95     13.25 o 
  -4   0   6      324.48      436.75     63.55 o 
  -3   0   6       33.04       47.21      7.88 o 
  -2   0   6      211.39      207.06     18.60 o 
  -1   0   6      299.56      278.61     15.37 o 
   0   0   6      896.18      863.43     39.11 o 
   1   0   6     1891.20     2023.64     55.92 o 
   2   0   6      873.77      736.45     20.96 o 
   3   0   6        4.33        5.68      2.48 o 
   4   0   6      763.35      699.04     31.87 o 
   5   0   6      204.17      199.23     20.52 o 
  -4   1   6      525.15      532.95     38.93 o 
  -3   1   6       15.66       14.00      2.87 o 
  -2   1   6      276.82      289.12     16.95 o 
  -1   1   6        7.10        5.72      1.64 o 
   0   1   6     4088.61     4110.70    100.95 o 
   1   1   6     1208.68     1367.00     37.64 o 
   2   1   6     3366.72     3663.61     97.38 o 
   3   1   6      248.62      284.34     15.17 o 
   4   1   6      194.53      151.05     30.09 o 
   5   1   6      424.55      433.60     56.65 o 
  -4   2   6       11.30       15.82      6.78 o 
  -3   2   6       20.50       29.22      3.49 o 
  -2   2   6     1596.56     1708.28     48.88 o 
  -1   2   6     2419.87     2604.18     69.95 o 
   0   2   6     2328.42     2182.34    182.95 o 
   1   2   6       52.88       42.54      5.40 o 
   2   2   6     2136.19     2147.31     47.34 o 
   3   2   6     2183.94     2114.41     75.46 o 
   4   2   6       29.02       26.70      9.10 o 
   5   2   6      180.81      159.17     53.75 o 
  -4   3   6      267.94      320.66     30.99 o 
  -3   3   6      262.63      239.01      8.68 o 
  -2   3   6     2835.21     2753.72     99.37 o 
  -1   3   6      343.02      348.53     11.81 o 
   0   3   6     6215.95     6695.29    131.51 o 
   1   3   6     1259.80     1283.97     27.54 o 
   2   3   6     2922.82     3061.86     82.87 o 
   3   3   6     1080.71     1148.28     36.75 o 
   4   3   6      155.71      151.34     13.92 o 
   5   3   6       37.09       33.86      8.87 o 
  -4   4   6      481.13      515.63     38.13 o 
  -3   4   6       31.40       36.63      4.81 o 
  -2   4   6     2332.22     2531.01     64.68 o 
  -1   4   6     1585.98     1597.88     43.37 o 
   0   4   6     3018.51     3264.28     60.71 o 
   1   4   6     1189.12     1112.19     32.92 o 
   2   4   6       65.39       68.63     10.79 o 
   3   4   6      357.72      364.11     25.24 o 
   4   4   6       12.41       16.14      4.01 o 
   5   4   6       31.28       27.21      8.12 o 
  -4   5   6      567.71      609.70     68.46 o 
  -3   5   6       15.64       11.18      2.19 o 
  -2   5   6      694.10      726.34     48.71 o 
  -1   5   6     1954.03     1678.78     44.55 o 
   0   5   6       68.40       89.33      5.00 o 
   1   5   6     1728.93     1783.59     50.00 o 
   2   5   6        5.68        2.22      3.02 o 
   3   5   6      878.78      862.92     64.85 o 
   4   5   6       13.92       13.69      4.88 o 
   5   5   6      334.27      313.50     30.27 o 
  -4   6   6      650.34      699.36     55.79 o 
  -3   6   6      833.99      879.24     67.57 o 
  -2   6   6     1661.81     1581.76     65.57 o 
  -1   6   6     2415.37     2361.92     97.72 o 
   0   6   6     1082.84     1157.28     32.59 o 
   1   6   6     1910.08     2038.59     51.54 o 
   2   6   6      149.22      145.79     14.09 o 
   3   6   6      233.47      254.43     24.90 o 
   4   6   6       91.90       89.91     14.64 o 
   5   6   6      233.07      176.41     71.44 o 
  -4   7   6      251.27      286.79     30.91 o 
  -3   7   6      387.31      423.97     32.32 o 
  -2   7   6       10.93        7.67      3.10 o 
  -1   7   6      264.83      299.24     14.98 o 
   0   7   6       38.88       36.60      6.44 o 
   1   7   6      966.43      956.76     38.28 o 
   2   7   6      121.91      124.02     13.72 o 
   3   7   6      643.18      655.78     47.15 o 
   4   7   6       11.22        9.62      8.22 o 
   5   7   6      828.86      798.94     84.71 o 
  -3   8   6      352.80      295.07     18.83 o 
  -2   8   6      218.92      231.91     45.59 o 
  -1   8   6       20.89       23.70      2.40 o 
   0   8   6       11.65       13.72      2.06 o 
   1   8   6      579.85      565.89     27.70 o 
   2   8   6        0.16       -3.92      7.15 o 
   3   8   6      656.80      703.47     54.61 o 
   4   8   6       79.80       76.04     22.67 o 
  -3   9   6      413.82      410.73     34.09 o 
  -2   9   6       71.99       64.35     14.86 o 
  -1   9   6     1313.57     1310.57     47.16 o 
   0   9   6      560.37      563.19     18.17 o 
   1   9   6     1080.08     1125.93     36.73 o 
   2   9   6      256.48      272.26     18.58 o 
   3   9   6      580.32      630.76     40.89 o 
   4   9   6      466.16      418.73     46.13 o 
  -3  10   6      450.48      509.26     32.40 o 
  -2  10   6      167.05      155.19     34.95 o 
  -1  10   6     1045.31      980.33     75.73 o 
   0  10   6      167.24      145.32     11.52 o 
   1  10   6      728.00      775.71     36.15 o 
   2  10   6        2.25        6.06      5.93 o 
   3  10   6      611.79      684.43     54.59 o 
  -2  11   6       31.28       27.70      6.65 o 
  -1  11   6     1132.33     1038.37     43.30 o 
   0  11   6      285.42      296.00     15.46 o 
   1  11   6      840.98      882.80     36.46 o 
   2  11   6       58.62       56.91      8.29 o 
   3  11   6       31.31       34.87      8.16 o 
  -1  12   6     1074.74     1133.32     61.03 o 
   0  12   6      445.84      383.84     58.04 o 
   1  12   6      512.52      487.06     25.88 o 
   2  12   6      380.08      414.80     55.78 o 
  -1  -8   7      177.96      154.76     55.62 o 
   0  -8   7     1239.24     1409.67    103.00 o 
   1  -8   7      156.91      124.77     32.61 o 
   2  -8   7      485.88      471.44     69.11 o 
  -2  -7   7      470.85      451.77     77.78 o 
  -1  -7   7       83.93       74.72     18.63 o 
   0  -7   7      588.51      629.25     41.06 o 
   1  -7   7      357.58      284.50     23.42 o 
   2  -7   7      523.23      575.60     43.56 o 
   3  -7   7        1.90       -1.18     10.13 o 
  -3  -6   7      110.04       85.04     35.52 o 
  -2  -6   7      378.56      403.82     60.84 o 
  -1  -6   7        1.14       -2.56      8.13 o 
   0  -6   7      198.19      163.02     30.47 o 
   1  -6   7      553.39      545.62     30.47 o 
   2  -6   7       24.27       32.95      5.46 o 
   3  -6   7        1.04        2.47      2.66 o 
  -3  -5   7       25.67       20.67      5.71 o 
  -2  -5   7      326.92      349.37     79.13 o 
  -1  -5   7       14.04       14.16      2.89 o 
   0  -5   7      566.94      584.74     72.20 o 
   1  -5   7       83.26       68.93     11.93 o 
   2  -5   7     1052.22     1156.48     75.32 o 
   3  -5   7        1.84        1.24      2.93 o 
   4  -5   7      745.18      836.35     63.84 o 
  -3  -4   7       10.09       22.66      9.46 o 
  -2  -4   7      103.13      117.55     33.28 o 
  -1  -4   7       79.74       61.57     19.45 o 
   0  -4   7      225.19      241.61     21.23 o 
   1  -4   7      239.10      233.01     10.67 o 
   2  -4   7      250.60      254.13     11.43 o 
   3  -4   7      539.83      474.55     23.38 o 
   4  -4   7      595.27      579.92     31.55 o 
  -4  -3   7      489.96      394.75     75.29 o 
  -3  -3   7       10.09        6.44      4.84 o 
  -2  -3   7       54.54       66.77     12.71 o 
  -1  -3   7       28.87       27.20      7.12 o 
   0  -3   7      729.12      726.84     36.26 o 
   1  -3   7      167.44      152.81     15.17 o 
   2  -3   7     2040.50     1717.48    117.99 o 
   3  -3   7      427.37      421.58     21.64 o 
   4  -3   7        7.58       12.59      4.68 o 
  -4  -2   7       27.90       44.99     12.35 o 
  -2  -2   7     1825.13     1743.24     71.26 o 
  -1  -2   7      229.95      233.84     15.95 o 
   0  -2   7     5941.66     5945.62    412.45 o 
   1  -2   7      151.32      137.20     11.56 o 
   2  -2   7     2319.65     2415.48     74.16 o 
   3  -2   7     2297.05     2453.05    151.35 o 
   4  -2   7       48.66       40.07     17.19 o 
   5  -2   7      594.28      605.00     45.98 o 
  -4  -1   7       91.32       98.63     22.00 o 
  -3  -1   7       53.99       58.37     12.95 o 
  -2  -1   7     1928.09     1922.42     71.42 o 
  -1  -1   7      260.94      252.71     12.20 o 
   0  -1   7     1615.37     1647.83     74.40 o 
   1  -1   7     3695.04     4069.96    122.10 o 
   2  -1   7       87.22       93.04     14.61 o 
   3  -1   7      845.30      762.71     40.88 o 
   4  -1   7       70.40       47.06      8.31 o 
   5  -1   7       64.73       58.12     24.39 o 
  -4   0   7      336.62      403.21     71.03 o 
  -3   0   7      158.18      143.49     17.08 o 
  -2   0   7     1503.99     1490.22     57.01 o 
  -1   0   7     1127.34     1115.96     38.38 o 
   0   0   7      213.27      199.12     11.60 o 
   1   0   7     5032.41     5623.44    146.61 o 
   2   0   7        1.58        2.90      1.59 o 
   3   0   7      542.08      501.10     42.03 o 
   4   0   7       37.55       39.61      8.61 o 
   5   0   7       74.84       67.84     21.56 o 
  -4   1   7      486.90      509.22     89.25 o 
  -3   1   7      683.66      722.01     31.22 o 
  -2   1   7      814.92      853.19     34.10 o 
  -1   1   7     5678.62     5876.51    211.45 o 
   0   1   7       40.24       42.24      8.76 o 
   1   1   7     3956.80     4125.31    198.24 o 
   2   1   7       59.73       68.97     12.37 o 
   3   1   7      331.36      339.52     14.62 o 
   4   1   7       65.87       61.34      7.75 o 
   5   1   7      142.73      135.09     13.11 o 
  -4   2   7      631.64      646.57     37.96 o 
  -3   2   7      926.63      934.45     29.56 o 
  -2   2   7       15.22       17.90      2.19 o 
  -1   2   7     1147.00     1109.38     34.43 o 
   0   2   7        8.35        8.57      2.79 o 
   1   2   7      182.03      153.25     11.14 o 
   2   2   7     2838.85     3030.94    170.19 o 
   3   2   7      753.22      734.75     24.53 o 
   4   2   7       14.66       11.07      2.50 o 
   5   2   7      234.11      181.27     65.23 o 
  -4   3   7       77.62       61.41     15.90 o 
  -3   3   7      995.61     1077.83     34.04 o 
  -2   3   7        3.36        4.19      2.29 o 
  -1   3   7      549.67      540.29     22.12 o 
   0   3   7      192.88      193.78      8.86 o 
   1   3   7      466.49      474.09     25.99 o 
   2   3   7     2602.18     2802.35     86.12 o 
   3   3   7      533.71      576.50     26.47 o 
   4   3   7        8.13        8.53      3.41 o 
   5   3   7      254.39      261.21     28.96 o 
  -4   4   7        2.20        4.96      4.92 o 
  -3   4   7      261.54      259.48     12.32 o 
  -2   4   7      123.63      104.92      7.23 o 
  -1   4   7      398.30      400.71     13.18 o 
   0   4   7      553.82      630.65     22.46 o 
   1   4   7     1297.03     1343.49     31.08 o 
   2   4   7       12.94       21.30      3.88 o 
   3   4   7     1561.29     1549.03     84.20 o 
   4   4   7      204.35      192.80     35.49 o 
   5   4   7      408.98      383.24     33.90 o 
  -4   5   7       43.27       48.98     17.83 o 
  -3   5   7      108.69       89.16      9.18 o 
  -2   5   7       62.33       71.27      9.05 o 
  -1   5   7     1360.58     1325.59     75.49 o 
   0   5   7       30.85       33.41      3.98 o 
   1   5   7     2287.90     2375.12    103.56 o 
   2   5   7      467.92      451.73     28.37 o 
   3   5   7     1146.81     1252.07     74.37 o 
   4   5   7     1424.89     1440.84    103.20 o 
   5   5   7      109.48      137.01     17.33 o 
  -4   6   7       21.25       30.35     11.81 o 
  -3   6   7      812.58      821.40     49.93 o 
  -2   6   7     3085.37     3140.27     99.58 o 
  -1   6   7     1384.40     1367.75     53.29 o 
   0   6   7      409.63      444.56     12.51 o 
   1   6   7     1031.39      975.97     29.84 o 
   2   6   7      670.02      694.33     29.57 o 
   3   6   7      761.35      835.59     63.73 o 
   4   6   7      676.21      687.29     69.06 o 
   5   6   7       11.85        0.02      8.80 o 
  -4   7   7        1.23        5.75      7.40 o 
  -3   7   7      319.89      333.28     28.07 o 
  -2   7   7       76.78       79.54     17.44 o 
  -1   7   7     1604.44     1652.57     38.99 o 
   0   7   7     1145.55     1151.02     77.39 o 
   1   7   7     2253.83     2461.68     89.61 o 
   2   7   7     1372.27     1448.79     84.15 o 
   3   7   7       26.45       20.11      6.14 o 
   4   7   7      125.79      122.89     16.00 o 
   5   7   7      194.99      193.92     24.79 o 
  -3   8   7     1048.43     1133.19     66.49 o 
  -2   8   7     1096.48     1059.24     80.94 o 
  -1   8   7     2641.37     2829.39     65.55 o 
   0   8   7      885.58      749.67     87.09 o 
   1   8   7      146.82      145.25     11.51 o 
   2   8   7     1240.85     1272.58     64.84 o 
   3   8   7       44.24       42.96     12.82 o 
   4   8   7      114.85      127.15     16.51 o 
  -3   9   7      884.26      972.55     77.03 o 
  -2   9   7      541.25      580.16     34.67 o 
  -1   9   7     1019.14     1030.85     49.86 o 
   0   9   7     1219.11     1237.99     61.25 o 
   1   9   7      202.63      197.31     14.03 o 
   2   9   7      715.73      758.81     58.33 o 
   3   9   7        6.60       12.89      8.82 o 
   4   9   7       87.59       74.48     34.72 o 
  -3  10   7      290.45      343.59     42.08 o 
  -2  10   7      726.37      792.74     44.73 o 
  -1  10   7      257.30      218.49     45.19 o 
   0  10   7     1662.29     1642.74     65.87 o 
   1  10   7        0.60        5.60      2.95 o 
   2  10   7      551.82      602.84     38.42 o 
   3  10   7       10.67        3.34      4.02 o 
  -2  11   7      584.79      618.42     45.59 o 
  -1  11   7       27.44       18.38      4.56 o 
   0  11   7      175.72      174.23     18.65 o 
   1  11   7       10.30       10.08      2.09 o 
   2  11   7       18.61       32.81     11.70 o 
   3  11   7        2.03       12.71      9.56 o 
  -1  12   7       10.34        5.59      3.75 o 
   0  12   7      409.77      375.64     33.37 o 
   1  12   7       11.13        6.72      4.01 o 
   2  12   7      640.23      627.23    107.01 o 
  -1  -8   8        2.07        1.67      7.84 o 
   0  -8   8       33.10       29.68     13.69 o 
   1  -8   8      167.71      207.56     55.91 o 
  -2  -7   8       87.01       89.62     34.55 o 
  -1  -7   8        2.63       -0.09      9.41 o 
   0  -7   8       86.02       84.89     24.39 o 
   1  -7   8      422.23      404.27     35.43 o 
   2  -7   8      987.89     1014.85     76.39 o 
  -2  -6   8      337.12      284.75     71.03 o 
  -1  -6   8      164.65      129.34     37.38 o 
   0  -6   8     1531.23     1569.79     86.24 o 
   1  -6   8       92.12       72.19     18.66 o 
   2  -6   8        4.40        1.39      3.46 o 
   3  -6   8      535.10      502.83     51.12 o 
  -3  -5   8      225.80      229.99     61.86 o 
  -2  -5   8      507.44      470.77     95.75 o 
  -1  -5   8      162.11      191.87     40.02 o 
   0  -5   8      457.23      436.05     24.52 o 
   1  -5   8     1115.88     1096.74     83.15 o 
   2  -5   8      221.08      229.19     15.79 o 
   3  -5   8      519.85      504.50     29.26 o 
   4  -5   8      116.98       82.67     25.59 o 
  -3  -4   8      101.70      101.93     16.78 o 
  -2  -4   8      292.95      291.02     41.23 o 
  -1  -4   8     1746.27     1765.01     56.53 o 
   0  -4   8       84.32       83.87     14.18 o 
   1  -4   8     3184.64     3044.25    172.80 o 
   2  -4   8       19.40       19.12      3.75 o 
   3  -4   8      373.74      387.36     48.01 o 
   4  -4   8      139.88       98.44     24.58 o 
  -3  -3   8      380.25      407.03     71.65 o 
  -2  -3   8      120.64      125.68     30.71 o 
  -1  -3   8     1443.08     1444.16     89.36 o 
   0  -3   8       18.98       18.88      4.96 o 
   1  -3   8     1021.07     1025.14     88.98 o 
   2  -3   8       25.24       23.36      3.84 o 
   3  -3   8       28.32       33.59      8.86 o 
   4  -3   8        4.47       12.68      2.71 o 
  -4  -2   8       21.21       22.76      5.42 o 
  -3  -2   8      677.90      699.35     58.45 o 
  -2  -2   8      249.16      248.42     10.20 o 
  -1  -2   8      921.81      896.84     56.96 o 
   0  -2   8     1160.24     1215.09     50.76 o 
   1  -2   8      268.72      222.71     14.89 o 
   2  -2   8      107.18       89.95     14.91 o 
   3  -2   8      742.31      750.21     31.27 o 
   4  -2   8       32.24       25.83      8.34 o 
   5  -2   8      185.54      110.20     48.00 o 
  -4  -1   8       43.09       47.99      9.50 o 
  -3  -1   8      705.09      729.14     67.21 o 
  -2  -1   8      275.89      274.28     18.46 o 
  -1  -1   8      306.63      313.96     20.40 o 
   0  -1   8      603.99      651.71     33.47 o 
   1  -1   8      337.58      345.81     17.88 o 
   2  -1   8      134.78      128.27      8.43 o 
   3  -1   8      805.37      807.78     34.53 o 
   4  -1   8      468.39      511.31     52.95 o 
   5  -1   8      281.13      287.13     25.82 o 
  -4   0   8        6.19       14.44      6.30 o 
  -3   0   8      199.06      247.76     32.56 o 
  -2   0   8      173.79      160.33     33.31 o 
  -1   0   8     1072.16     1082.19     42.25 o 
   0   0   8      207.96      216.32     10.64 o 
   1   0   8     1004.99      965.96     34.26 o 
   2   0   8       70.48       73.66      7.20 o 
   3   0   8     1393.81     1415.51     82.20 o 
   4   0   8      231.52      207.34     20.31 o 
   5   0   8      204.37      181.49     19.87 o 
  -4   1   8       72.64       75.23     14.77 o 
  -3   1   8      117.99      132.28     22.03 o 
  -2   1   8      221.82      210.15     11.89 o 
  -1   1   8     1626.73     1782.58     97.10 o 
   0   1   8        9.12        9.06      2.10 o 
   1   1   8     2171.31     2252.14     99.49 o 
   2   1   8       66.63       56.66      5.09 o 
   3   1   8      651.09      617.62     39.87 o 
   4   1   8      774.38      794.28     59.15 o 
   5   1   8       44.79       25.65      9.07 o 
  -3   2   8      130.16      133.71     12.27 o 
  -2   2   8       62.64       67.37     10.29 o 
  -1   2   8      424.65      420.38     16.70 o 
   0   2   8     1120.03     1152.68     36.90 o 
   1   2   8     1287.96     1363.64     42.38 o 
   2   2   8     7324.37     7776.98    537.29 o 
   3   2   8       43.48       47.43      7.91 o 
   4   2   8     1689.67     1736.71     33.11 o 
   5   2   8        1.13        4.84      3.75 o 
  -4   3   8        2.32        3.98      2.48 o 
  -3   3   8     1134.04     1180.26     48.19 o 
  -2   3   8       99.60       89.64     12.39 o 
  -1   3   8      733.08      650.36     21.54 o 
   0   3   8     1652.70     1721.12     40.30 o 
   1   3   8     1345.79     1402.22     41.25 o 
   2   3   8     1811.80     1838.10     83.34 o 
   3   3   8      299.00      296.63     14.72 o 
   4   3   8      422.31      400.97     32.18 o 
   5   3   8      796.89      746.36     57.33 o 
  -4   4   8       33.50       30.56     13.42 o 
  -3   4   8      882.35      944.59     38.88 o 
  -2   4   8      872.46      891.22     59.20 o 
  -1   4   8     2195.40     2319.35     91.06 o 
   0   4   8     2322.60     2110.50     73.04 o 
   1   4   8       31.35       24.96      4.45 o 
   2   4   8     1087.56     1103.50     43.41 o 
   3   4   8      123.93      110.52      7.64 o 
   4   4   8      443.39      420.49     41.17 o 
   5   4   8        3.83        1.32      4.00 o 
  -4   5   8      167.96      121.27     43.52 o 
  -3   5   8     1005.65     1083.74    107.02 o 
  -2   5   8     1025.38     1016.46     34.67 o 
  -1   5   8      151.99      147.70      8.50 o 
   0   5   8     1550.62     1527.40     54.65 o 
   1   5   8      185.37      174.37      8.89 o 
   2   5   8      505.69      476.98     21.66 o 
   3   5   8      109.01       99.30     15.27 o 
   4   5   8        9.47       13.76      6.04 o 
   5   5   8        0.96        2.44      4.69 o 
  -3   6   8       54.00       65.99     18.70 o 
  -2   6   8     2112.91     2024.00    139.32 o 
  -1   6   8        5.40        4.74      3.78 o 
   0   6   8     1611.95     1611.61     48.54 o 
   1   6   8      659.65      697.09     29.84 o 
   2   6   8      165.42      167.52     38.69 o 
   3   6   8      202.85      211.32     17.13 o 
   4   6   8       26.13       33.70     10.81 o 
   5   6   8       77.33       53.35     26.93 o 
  -3   7   8       54.18       44.85      7.67 o 
  -2   7   8     1004.78     1009.84     41.07 o 
  -1   7   8       13.74       14.02      4.04 o 
   0   7   8     1625.59     1614.11     87.08 o 
   1   7   8       10.89       13.38      3.14 o 
   2   7   8      737.86      825.27     61.30 o 
   3   7   8       82.31       99.44     21.61 o 
   4   7   8     1613.72     1687.23     89.68 o 
  -3   8   8        4.59        6.64      5.98 o 
  -2   8   8      156.76      104.07     55.99 o 
  -1   8   8      184.70      196.04      7.94 o 
   0   8   8      352.24      348.97     14.46 o 
   1   8   8        8.93        8.67      2.14 o 
   2   8   8      870.00      957.17     52.18 o 
   3   8   8       43.15       48.11     11.81 o 
   4   8   8      434.39      431.96     38.68 o 
  -3   9   8       15.04       16.87      9.16 o 
  -2   9   8      302.39      325.65     27.74 o 
  -1   9   8       27.46       31.11      3.60 o 
   0   9   8      716.78      742.11     43.08 o 
   1   9   8       67.23       65.62     11.25 o 
   2   9   8      442.28      466.07     41.05 o 
   3   9   8      444.08      435.58     32.11 o 
   4   9   8       18.84       31.66     11.96 o 
  -2  10   8      516.55      562.12     34.43 o 
  -1  10   8       41.68       37.67      8.40 o 
   0  10   8      949.21      899.12     59.20 o 
   1  10   8      645.65      623.52     36.99 o 
   2  10   8     1836.28     1929.99     48.44 o 
   3  10   8     1059.25     1111.80     82.50 o 
  -2  11   8      517.25      550.35     33.84 o 
  -1  11   8      130.20      119.55     22.24 o 
   0  11   8      217.23      236.27     24.24 o 
   1  11   8      438.43      442.46     21.16 o 
   2  11   8       28.98       18.59      5.00 o 
   3  11   8      687.70      722.97     65.06 o 
  -1  12   8      257.55      241.07     42.36 o 
   0  12   8      371.77      329.86     32.33 o 
   1  12   8      805.27      863.12     59.74 o 
   2  12   8        4.16        5.47      5.79 o 
  -1  -7   9      702.46      860.72     69.90 o 
   0  -7   9       11.91        1.52      6.58 o 
   1  -7   9      157.10      161.73     52.64 o 
   2  -7   9      105.80       86.26     20.30 o 
  -2  -6   9       28.84       16.45      8.30 o 
  -1  -6   9      647.49      585.51     56.47 o 
   0  -6   9      407.64      404.81     31.63 o 
   1  -6   9      154.39      176.58     42.30 o 
   2  -6   9        5.02        4.10      4.07 o 
   3  -6   9       12.26        7.12      5.45 o 
  -2  -5   9      263.49      240.66     53.82 o 
  -1  -5   9      462.50      491.65     36.17 o 
   0  -5   9     1067.56     1028.09     59.66 o 
   1  -5   9      786.91      762.53     34.18 o 
   2  -5   9      803.37      782.74     41.51 o 
   3  -5   9      358.04      313.26     26.20 o 
  -3  -4   9      218.60      186.27     49.38 o 
  -2  -4   9       80.52       79.69     14.27 o 
  -1  -4   9       56.70       55.66     15.13 o 
   1  -4   9      166.62      155.46     13.50 o 
   2  -4   9      155.65      159.41     29.41 o 
   3  -4   9      214.51      178.38     27.01 o 
   4  -4   9      485.74      491.66     36.69 o 
  -3  -3   9       45.57       54.69     18.67 o 
  -2  -3   9       19.44       14.05      5.63 o 
  -1  -3   9       19.70       15.71      4.54 o 
   0  -3   9      109.81      120.08     41.88 o 
   1  -3   9      312.45      299.96     22.77 o 
   2  -3   9      501.96      526.67     32.87 o 
   3  -3   9       77.41       81.23     23.69 o 
   4  -3   9      631.51      622.92     37.52 o 
  -3  -2   9      119.46      114.59     13.60 o 
  -2  -2   9     1420.97     1396.05     68.07 o 
  -1  -2   9      971.22      994.62     69.35 o 
   0  -2   9      454.70      443.35     29.64 o 
   1  -2   9      877.67      868.14     51.25 o 
   2  -2   9     1912.71     2045.66     85.39 o 
   3  -2   9       21.28       18.28      3.88 o 
   4  -2   9      608.72      610.40     35.44 o 
  -4  -1   9       70.50       67.97     20.56 o 
  -3  -1   9      116.20      128.72     17.48 o 
  -2  -1   9        5.84        5.75      2.68 o 
  -1  -1   9      348.05      326.73     23.70 o 
   0  -1   9      932.18      958.57     39.26 o 
   1  -1   9      110.02      137.52     11.71 o 
   2  -1   9     2203.25     2343.83     92.49 o 
   3  -1   9       11.18       10.86      2.97 o 
   4  -1   9      712.20      716.75     42.97 o 
   5  -1   9      218.42      205.16     20.44 o 
  -4   0   9       12.83       -0.62      6.40 o 
  -3   0   9      275.72      261.14     40.72 o 
  -2   0   9      253.11      253.48     17.79 o 
  -1   0   9     1151.78     1142.18     45.05 o 
   0   0   9     2762.68     2847.48    103.33 o 
   1   0   9      164.46      189.19     27.78 o 
   2   0   9      592.94      566.84     20.33 o 
   3   0   9      675.17      697.69     51.29 o 
   4   0   9      265.38      235.68     21.08 o 
   5   0   9       32.11       31.33      6.18 o 
  -4   1   9      211.52      224.86     44.76 o 
  -3   1   9      475.47      505.89     28.41 o 
  -2   1   9      875.11      919.71     39.05 o 
  -1   1   9       22.52       26.16      5.39 o 
   0   1   9     2525.24     2624.86     83.22 o 
   1   1   9      365.73      368.01     15.22 o 
   2   1   9      393.74      356.29     18.56 o 
   3   1   9      307.87      287.13     29.41 o 
   4   1   9       43.37       40.88     10.80 o 
   5   1   9       17.21       23.25      8.68 o 
  -4   2   9      311.10      368.58     46.30 o 
  -3   2   9        5.62        1.35      3.76 o 
  -2   2   9     1784.41     1701.04     89.84 o 
  -1   2   9       29.86       26.42      4.90 o 
   0   2   9     1597.26     1592.63     52.13 o 
   1   2   9     1542.78     1534.35     50.50 o 
   2   2   9      463.49      458.38     26.67 o 
   3   2   9      107.29      107.75     13.01 o 
   5   2   9       31.70       25.21      7.09 o 
  -4   3   9     1126.98     1249.31     89.33 o 
  -3   3   9      223.51      199.06     23.15 o 
  -2   3   9     1566.28     1715.43     56.20 o 
  -1   3   9       72.44       76.17      8.98 o 
   0   3   9     1286.36     1314.90     36.36 o 
   1   3   9        5.87        7.06      1.23 o 
   2   3   9     1239.33     1366.06     52.83 o 
   3   3   9      310.13      306.35     22.40 o 
   4   3   9      191.63      205.65     16.61 o 
   5   3   9      237.35      255.43     26.43 o 
  -4   4   9      175.53      109.35     39.46 o 
  -3   4   9      217.66      227.40     27.12 o 
  -2   4   9      601.29      666.02     24.08 o 
  -1   4   9      655.37      640.32     21.68 o 
   0   4   9      139.18      128.67     10.02 o 
   1   4   9       81.78       81.67     18.69 o 
   2   4   9      729.16      787.68     33.32 o 
   3   4   9       37.79       41.54      8.71 o 
   4   4   9      387.77      386.24     27.82 o 
   5   4   9      186.60      166.03     54.58 o 
  -4   5   9       37.29       36.92     18.68 o 
  -3   5   9      864.85      947.61     44.39 o 
  -2   5   9      388.06      406.80     13.93 o 
  -1   5   9      629.31      682.58     28.96 o 
   0   5   9      507.84      490.37     23.39 o 
   1   5   9      654.16      637.74     27.37 o 
   2   5   9      489.61      502.84     32.91 o 
   3   5   9      916.89      877.82     49.49 o 
   4   5   9       50.07       39.74     13.64 o 
   5   5   9      454.02      517.93     44.33 o 
  -4   6   9      440.72      452.04     41.65 o 
  -3   6   9        1.92       -5.33      8.81 o 
  -2   6   9     1313.64     1349.39     62.78 o 
  -1   6   9      251.08      238.05     14.37 o 
   0   6   9     1186.60     1073.18     34.50 o 
   1   6   9     1522.82     1643.14     63.53 o 
   2   6   9      458.48      476.68     19.35 o 
   3   6   9     2090.75     2271.33    106.42 o 
   4   6   9       30.85       30.08      9.38 o 
   5   6   9      258.10      189.38     74.58 o 
  -3   7   9       37.63       38.18     15.51 o 
  -2   7   9      115.99       97.31      5.74 o 
  -1   7   9      957.56      864.27     53.09 o 
   0   7   9     1000.35      966.35     36.53 o 
   1   7   9     2318.63     2316.51     92.63 o 
   2   7   9       23.92       21.76      4.60 o 
   3   7   9      779.22      881.57     66.59 o 
   4   7   9        3.93        4.22      5.23 o 
  -3   8   9      310.32      281.62     50.66 o 
  -2   8   9      560.73      569.79     75.39 o 
  -1   8   9      122.44      109.06     14.37 o 
   0   8   9       18.17       16.91      2.35 o 
   1   8   9      878.94      835.43     30.50 o 
   2   8   9      387.42      415.74     28.03 o 
   3   8   9      358.96      362.12     28.13 o 
   4   8   9      827.46      788.31     70.85 o 
  -3   9   9      385.03      269.43    101.75 o 
  -2   9   9      690.36      716.95     42.83 o 
  -1   9   9     1076.17     1189.29    110.66 o 
   0   9   9       13.03       14.65      2.31 o 
   1   9   9     1173.91     1252.83     63.34 o 
   2   9   9      268.03      260.12     24.77 o 
   3   9   9      238.02      220.59     64.92 o 
   4   9   9       72.35       67.24     13.19 o 
  -2  10   9       12.15        7.72     11.89 o 
  -1  10   9     1310.42     1304.21    187.28 o 
   0  10   9        0.82        4.64      2.25 o 
   1  10   9      741.98      736.40     30.45 o 
   2  10   9       42.56       45.99      8.14 o 
   3  10   9        8.98        6.96      9.08 o 
  -2  11   9        0.05        7.94      4.53 o 
  -1  11   9      633.57      616.85     69.54 o 
   0  11   9      149.30      167.37     17.93 o 
   1  11   9       94.42       89.46     13.63 o 
   2  11   9       88.88       81.64     16.54 o 
   3  11   9      587.03      594.06     50.13 o 
  -1  12   9      434.78      416.19     33.69 o 
   0  12   9      150.26      125.93     18.93 o 
   1  12   9      134.33      111.12     14.66 o 
   2  12   9      135.03      119.19     24.99 o 
   0  -7  10      537.02      367.29    111.31 o 
   1  -7  10      212.00      140.54     43.21 o 
  -1  -6  10      197.83      174.32     68.24 o 
   0  -6  10       50.95       55.07     14.76 o 
   1  -6  10       61.83       51.09     14.80 o 
   2  -6  10      155.98      157.93     41.15 o 
  -2  -5  10        5.21       11.25      6.64 o 
  -1  -5  10      352.08      350.68     35.85 o 
   0  -5  10      564.63      559.04     37.96 o 
   1  -5  10        3.10       -0.28      8.85 o 
   2  -5  10     1659.35     1647.87     84.08 o 
   3  -5  10       11.60        3.65      5.12 o 
  -2  -4  10      149.69      140.13     44.83 o 
  -1  -4  10        0.84       -3.70      8.83 o 
   0  -4  10     1174.15     1211.06     88.66 o 
   1  -4  10      269.22      241.23     68.84 o 
   2  -4  10      683.08      755.11     34.88 o 
   3  -4  10     1635.38     1556.07    122.55 o 
  -3  -3  10       46.74       53.53     11.96 o 
  -2  -3  10     1003.25      937.82     57.52 o 
  -1  -3  10       22.18       28.19     12.78 o 
   0  -3  10     1152.76     1101.54     58.06 o 
   1  -3  10      496.68      495.35     32.92 o 
   2  -3  10      372.83      365.97     41.31 o 
   3  -3  10      457.07      465.18     36.11 o 
   4  -3  10        4.14        5.17      2.99 o 
  -3  -2  10        8.16        5.13      4.43 o 
  -1  -2  10       74.70       88.84     15.68 o 
   0  -2  10      595.29      555.02     26.31 o 
   1  -2  10      160.95      132.72     37.77 o 
   2  -2  10       53.93       57.60     10.52 o 
   3  -2  10      232.00      214.68     13.83 o 
   4  -2  10       40.35       28.73      9.60 o 
  -3  -1  10        0.51       10.29      5.47 o 
  -2  -1  10      393.88      440.23     89.19 o 
  -1  -1  10     2820.62     2780.37    134.00 o 
   0  -1  10      150.72      140.62     33.38 o 
   1  -1  10     1353.90     1444.43     84.45 o 
   2  -1  10        6.24       14.36      4.55 o 
   3  -1  10      199.06      189.59     30.39 o 
   4  -1  10        5.97        7.59      5.03 o 
  -3   0  10      152.61      137.86     26.75 o 
  -2   0  10       98.45      120.91     30.61 o 
  -1   0  10      292.32      295.92     51.80 o 
   0   0  10      112.26      112.70     32.70 o 
   1   0  10      201.33      226.53     52.41 o 
   2   0  10       30.64       41.85      6.84 o 
   3   0  10      133.25      139.16     12.55 o 
   4   0  10      183.71      185.07     17.68 o 
   5   0  10      520.04      476.86     39.24 o 
  -4   1  10       96.03       95.26     21.21 o 
  -3   1  10      662.30      667.99     27.89 o 
  -2   1  10      213.88      211.32     14.28 o 
  -1   1  10      196.04      245.15     43.06 o 
   0   1  10      349.85      331.78     17.89 o 
   1   1  10      223.90      214.19     17.17 o 
   2   1  10      667.01      617.41     27.05 o 
   3   1  10      523.09      509.97     36.54 o 
   4   1  10       19.77       19.64      7.53 o 
   5   1  10      666.68      528.36     73.07 o 
  -4   2  10       43.42       34.67      9.17 o 
  -3   2  10      279.86      245.65     14.57 o 
  -2   2  10      114.30      115.04      9.31 o 
  -1   2  10       73.74       71.00     14.20 o 
   0   2  10      107.14      108.39     20.71 o 
   1   2  10     1727.07     1751.36     68.85 o 
   2   2  10       26.96       23.26      9.10 o 
   3   2  10     1365.74     1385.20     92.70 o 
   4   2  10       10.09        3.16      6.87 o 
   5   2  10      161.19      135.45     54.00 o 
  -4   3  10        6.48        3.81      9.22 o 
  -3   3  10       42.25       51.37      8.79 o 
  -2   3  10        8.62       10.26      3.92 o 
  -1   3  10      684.39      665.77     25.70 o 
   0   3  10     1502.20     1625.80     51.99 o 
   1   3  10     2119.06     2181.93     65.13 o 
   2   3  10      495.21      524.23     58.87 o 
   3   3  10      404.94      404.37     27.07 o 
   4   3  10      555.83      517.74     34.08 o 
   5   3  10        2.92        6.10      4.02 o 
  -4   4  10        1.91        2.50      4.61 o 
  -3   4  10      262.83      297.50     68.03 o 
  -2   4  10      342.83      357.50     28.27 o 
  -1   4  10     2085.43     1998.65     62.68 o 
   0   4  10       14.90       19.60      3.42 o 
   1   4  10     2825.74     2929.91    106.27 o 
   2   4  10     1265.89     1316.71     72.93 o 
   3   4  10     3911.86     4216.75    187.08 o 
   5   4  10      194.69      112.94     46.08 o 
  -3   5  10      101.57       81.03     20.65 o 
  -2   5  10      107.30       89.45     13.77 o 
  -1   5  10     1706.13     1581.82     86.75 o 
   0   5  10      300.72      287.22     17.68 o 
   1   5  10     1480.13     1443.42     55.16 o 
   2   5  10     1247.82     1268.23     74.97 o 
   3   5  10      372.64      410.21     28.01 o 
   4   5  10      112.22      120.03     29.85 o 
   5   5  10       22.56       29.78     11.89 o 
  -3   6  10      496.80      575.88     47.40 o 
  -2   6  10      116.55      133.62     17.17 o 
  -1   6  10      941.36      891.77     55.49 o 
   0   6  10      544.01      544.40     19.36 o 
   1   6  10      113.87      128.34     11.21 o 
   2   6  10      191.31      194.72     16.28 o 
   3   6  10      233.74      213.71     63.98 o 
   4   6  10      557.23      605.03     40.22 o 
  -3   7  10     1480.05     1657.64    118.66 o 
  -2   7  10      262.06      239.09     15.22 o 
  -1   7  10     2613.37     2542.51     68.78 o 
   0   7  10      901.80      885.29     32.53 o 
   1   7  10      632.37      650.66     33.58 o 
   2   7  10      490.47      489.66     19.94 o 
   3   7  10        2.66        1.82      1.67 o 
   4   7  10      191.49      161.26     55.67 o 
  -3   8  10      510.75      486.63     43.47 o 
  -2   8  10      244.46      218.97     46.19 o 
  -1   8  10        8.75        8.32      2.09 o 
   0   8  10      363.60      359.57     14.82 o 
   1   8  10      109.09       90.16     20.76 o 
   2   8  10      498.89      482.75     63.59 o 
   3   8  10      336.38      327.12     19.52 o 
   4   8  10        6.58        9.84      4.85 o 
  -2   9  10      551.70      458.56     40.86 o 
  -1   9  10      248.48      229.93     13.82 o 
   0   9  10      166.60      143.49     10.02 o 
   1   9  10      269.80      251.28     15.44 o 
   2   9  10       48.29       58.75     16.46 o 
   3   9  10       88.20       82.30     29.26 o 
   4   9  10      188.64      129.91     54.85 o 
  -2  10  10      231.20      178.21     70.10 o 
  -1  10  10      150.64      106.59     24.83 o 
   0  10  10      372.18      357.20     17.17 o 
   1  10  10      203.61      199.79     15.15 o 
   2  10  10      962.07      908.01     44.24 o 
   3  10  10        4.24        4.22      4.00 o 
  -1  11  10      181.73      159.13     45.74 o 
   0  11  10      187.74      172.68     16.07 o 
   1  11  10       19.08       14.59      3.92 o 
   2  11  10      616.23      641.74     47.63 o 
   3  11  10       16.74       14.21      5.57 o 
   0  12  10     1337.74     1314.40     68.48 o 
   1  12  10       12.69       10.44      2.81 o 
   2  12  10      413.20      465.59     39.30 o 
   0  -6  11        7.12        8.63      8.40 o 
   1  -6  11      244.72      234.03     67.35 o 
  -1  -5  11      517.59      555.38     47.92 o 
   0  -5  11       23.95       28.07      8.20 o 
   1  -5  11      363.28      300.60     82.37 o 
   2  -5  11       41.80       39.30     10.08 o 
  -2  -4  11       10.88       13.68      8.20 o 
  -1  -4  11      325.31      271.85     56.33 o 
   0  -4  11       63.48       71.53     13.32 o 
   1  -4  11      288.49      284.70     72.77 o 
   2  -4  11       65.02       64.11     19.74 o 
   3  -4  11      480.67      436.14     34.42 o 
  -2  -3  11        6.40       -0.44      9.77 o 
  -1  -3  11      159.51      166.44     49.59 o 
   0  -3  11       44.85       42.04     11.09 o 
   1  -3  11       67.82       51.79     12.90 o 
   2  -3  11       70.06       70.67     18.71 o 
   3  -3  11      681.96      650.91     58.75 o 
   4  -3  11       12.60       13.16      4.12 o 
  -3  -2  11      138.84      138.46     31.07 o 
  -2  -2  11       12.75        5.54      5.53 o 
  -1  -2  11       64.21       60.58     12.78 o 
   0  -2  11      109.77       95.75     25.60 o 
   1  -2  11      412.06      409.80     89.35 o 
   2  -2  11       12.85       14.83      5.27 o 
   3  -2  11      892.79      917.62     36.42 o 
   4  -2  11      100.27       91.23     33.83 o 
  -3  -1  11       75.21       75.50     14.13 o 
  -2  -1  11      186.33      171.32     23.01 o 
  -1  -1  11      525.76      528.37     42.98 o 
   0  -1  11        6.28        3.98      4.81 o 
   1  -1  11     1935.72     2100.82     99.56 o 
   2  -1  11        3.39        1.52      2.28 o 
   3  -1  11      759.50      864.56     33.77 o 
   4  -1  11     1603.13     1652.61    114.18 o 
  -3   0  11      271.89      296.63     57.02 o 
  -2   0  11      207.26      229.19     48.71 o 
  -1   0  11     2377.99     2453.34    115.40 o 
   0   0  11        1.16        7.68      5.25 o 
   1   0  11     1791.98     1683.98    100.89 o 
   2   0  11     1105.98     1133.48     39.42 o 
   3   0  11      369.55      340.48     26.01 o 
   4   0  11      311.54      288.32     26.95 o 
  -3   1  11      153.97      164.70     25.25 o 
  -2   1  11        0.27        3.81      4.05 o 
  -1   1  11      857.90      855.39     49.35 o 
   0   1  11      620.68      618.96     42.51 o 
   1   1  11     1503.84     1640.72     96.06 o 
   2   1  11     1318.21     1301.04     66.61 o 
   3   1  11      116.31       93.00     30.04 o 
   4   1  11       92.38       93.27     30.61 o 
  -3   2  11      311.78      323.25     26.89 o 
  -2   2  11      338.46      352.03     27.32 o 
  -1   2  11      688.63      736.89     48.90 o 
   0   2  11     2630.05     2549.36    141.86 o 
   1   2  11       63.93       73.82     18.26 o 
   2   2  11     1700.94     1782.56    103.22 o 
   3   2  11       17.50       14.84      5.93 o 
   4   2  11       98.80      110.56     14.70 o 
   5   2  11       16.16        9.03      7.09 o 
  -3   3  11     1226.13     1235.55     46.74 o 
  -2   3  11      451.23      457.47     40.38 o 
  -1   3  11      422.76      416.87     15.72 o 
   0   3  11      375.62      379.94     13.18 o 
   1   3  11      230.16      230.12     12.11 o 
   2   3  11     1049.03     1112.31     77.25 o 
   3   3  11      693.04      605.89     37.97 o 
   4   3  11      316.31      317.10     25.99 o 
   5   3  11        1.63        7.01      5.65 o 
  -3   4  11      190.48      189.14     34.78 o 
  -2   4  11      732.83      763.84     65.85 o 
  -1   4  11       75.04       67.44      9.02 o 
   0   4  11      360.08      356.61     16.17 o 
   1   4  11      317.58      307.21     14.68 o 
   2   4  11       81.22       93.18     29.43 o 
   3   4  11     1136.11     1125.71     81.71 o 
   4   4  11      145.97      142.32     44.46 o 
   5   4  11       89.59       51.01     25.84 o 
  -3   5  11       69.10       57.30     13.67 o 
  -2   5  11      237.23      239.88     12.41 o 
  -1   5  11        2.36       -0.54      2.51 o 
   0   5  11      276.11      260.69     16.59 o 
   1   5  11       38.34       38.80      8.67 o 
   2   5  11       37.46       36.38     11.71 o 
   3   5  11       35.33       27.92      8.33 o 
   4   5  11      661.75      640.23     82.26 o 
  -3   6  11      186.76      146.65     66.07 o 
  -2   6  11      247.44      254.86     19.34 o 
  -1   6  11        1.53        3.59      2.07 o 
   0   6  11      631.36      612.16     22.94 o 
   1   6  11       11.56        9.75      5.74 o 
   2   6  11     1437.26     1543.41     75.62 o 
   3   6  11       13.97       -0.26      8.19 o 
   4   6  11      410.04      473.29     34.42 o 
  -3   7  11        4.29       10.86      9.30 o 
  -2   7  11      473.89      479.28     34.12 o 
  -1   7  11     1219.33     1215.09     83.30 o 
   0   7  11     1631.81     1663.95     54.89 o 
   1   7  11      399.98      348.40     23.48 o 
   2   7  11     1417.01     1409.47     46.54 o 
   3   7  11        6.44        6.69      5.28 o 
   4   7  11      528.27      588.16     49.00 o 
  -2   8  11      235.85      197.59     45.15 o 
  -1   8  11       34.06       28.66      3.98 o 
   0   8  11     1284.13     1345.61     56.90 o 
   1   8  11      199.63      194.56     14.52 o 
   2   8  11     1745.95     1740.52     33.49 o 
   3   8  11      698.37      674.75     63.13 o 
   4   8  11       27.41       32.03     12.96 o 
  -2   9  11      805.85      915.03     70.94 o 
  -1   9  11      124.19      134.41     46.76 o 
   0   9  11      778.80      761.38     26.17 o 
   1   9  11      659.45      615.34     33.27 o 
   2   9  11      422.87      434.04     38.46 o 
   3   9  11      653.29      677.92     53.92 o 
   4   9  11        7.46       14.96      7.21 o 
  -2  10  11      864.83      825.02     66.78 o 
  -1  10  11      290.37      254.93     33.25 o 
   0  10  11     1064.96      992.48     34.22 o 
   1  10  11      650.64      665.65     27.74 o 
   2  10  11       74.49       80.02     14.29 o 
   3  10  11      442.16      470.94     41.17 o 
  -1  11  11      493.11      534.76     38.53 o 
   0  11  11       62.44       62.33     11.26 o 
   1  11  11      379.01      404.93     24.26 o 
   2  11  11       24.24       11.01      8.09 o 
   0  12  11       57.30       60.50     14.89 o 
   1  12  11       59.28       51.27      7.16 o 
   0  -5  12       34.79       30.55      6.68 o 
   1  -5  12      680.92      770.89     62.03 o 
   2  -5  12      161.41      125.69     32.87 o 
  -1  -4  12      313.14      318.94     38.00 o 
   0  -4  12        5.95        6.89      3.67 o 
   1  -4  12      279.35      219.85     60.56 o 
   2  -4  12      657.73      712.17     70.15 o 
  -2  -3  12        4.01        1.87      4.41 o 
  -1  -3  12      354.98      320.88     59.93 o 
   0  -3  12      584.06      575.51     39.43 o 
   1  -3  12      470.73      453.16     34.42 o 
   2  -3  12      796.55      857.84     52.95 o 
   3  -3  12        0.89        1.65      3.32 o 
  -2  -2  12      103.81      112.42     24.45 o 
  -1  -2  12      394.55      386.49     29.05 o 
   0  -2  12      743.57      714.42     44.34 o 
   1  -2  12      102.95      103.84     32.08 o 
   2  -2  12      560.59      561.70     38.29 o 
   3  -2  12       23.09       19.51      7.56 o 
   4  -2  12       29.58       24.79     13.12 o 
  -2  -1  12      466.36      378.82     94.73 o 
  -1  -1  12       84.21       82.17     19.21 o 
   0  -1  12     1235.18     1186.37     94.71 o 
   1  -1  12      229.15      229.71     21.59 o 
   2  -1  12      482.82      518.04     43.58 o 
   3  -1  12        4.52        3.40      2.38 o 
   4  -1  12      121.64       78.98     28.92 o 
  -3   0  12      138.49      210.56     31.13 o 
  -2   0  12      433.66      502.15     95.99 o 
  -1   0  12      399.27      406.88     74.70 o 
   0   0  12      393.62      359.68     42.49 o 
   1   0  12       49.57       60.79     15.27 o 
   2   0  12       33.32       31.88      4.67 o 
   3   0  12        1.78        4.57      2.26 o 
   4   0  12      210.57      236.50     24.35 o 
  -3   1  12        0.97        1.76      3.20 o 
  -2   1  12      318.22      356.51     34.35 o 
  -1   1  12       27.00       24.79      5.49 o 
   0   1  12      307.60      317.73     21.04 o 
   1   1  12       22.89       18.58      9.36 o 
   2   1  12      659.39      694.08     29.10 o 
   3   1  12       17.25       17.32      8.25 o 
   4   1  12      579.32      579.53     46.79 o 
  -3   2  12        0.41       -2.76      4.18 o 
  -2   2  12      259.73      270.43     34.63 o 
  -1   2  12        6.53       11.19      3.30 o 
   0   2  12      302.37      308.80     63.64 o 
   1   2  12       13.22       20.78      5.19 o 
   2   2  12     1134.99     1203.87     82.83 o 
   3   2  12        4.71       14.99      4.89 o 
   4   2  12      631.34      646.15     51.25 o 
  -3   3  12       31.70       16.59      4.25 o 
  -2   3  12       95.58      101.85     13.90 o 
  -1   3  12       72.63       69.49     13.45 o 
   0   3  12     1200.30     1219.75     50.99 o 
   1   3  12      191.06      180.55     14.52 o 
   2   3  12      311.11      345.69     29.99 o 
   3   3  12     1363.58     1293.38    104.80 o 
   4   3  12      102.35      119.03     18.60 o 
  -3   4  12        5.50        6.46      2.88 o 
  -2   4  12     1157.05     1144.06     54.60 o 
  -1   4  12        7.48        8.65      3.20 o 
   0   4  12      818.01      770.28     35.75 o 
   1   4  12      195.82      179.83     14.33 o 
   2   4  12      875.65      921.17     49.79 o 
   3   4  12      900.11      862.51     65.03 o 
   4   4  12       51.42       26.34      8.59 o 
  -3   5  12        3.18       -3.51      8.53 o 
  -2   5  12      459.43      520.27     26.44 o 
  -1   5  12      446.91      484.84     42.92 o 
   0   5  12     1357.41     1369.65     45.95 o 
   1   5  12     2018.38     1969.21    111.90 o 
   2   5  12     1061.42     1048.79     54.88 o 
   3   5  12      219.78      241.66     22.31 o 
   4   5  12        0.20        8.53      5.82 o 
  -3   6  12       38.73       37.73     13.27 o 
  -2   6  12      715.84      791.71     53.26 o 
  -1   6  12      579.08      591.38     37.69 o 
   0   6  12      601.45      598.23     24.82 o 
   1   6  12     1087.19     1075.86     54.82 o 
   2   6  12        3.77        1.61      5.19 o 
   3   6  12      340.26      372.26     28.39 o 
   4   6  12       10.39       11.65     10.52 o 
  -3   7  12      167.32      143.45     51.45 o 
  -2   7  12      444.63      502.89     37.55 o 
  -1   7  12      869.59      759.28     36.40 o 
   0   7  12        4.69        2.28      2.95 o 
   1   7  12     1070.77     1082.88     55.33 o 
   2   7  12      408.15      358.70     59.39 o 
   3   7  12      408.58      411.17     30.60 o 
   4   7  12      126.65       94.56     38.54 o 
  -2   8  12       40.01       44.94     15.22 o 
  -1   8  12      134.06      127.92     16.57 o 
   0   8  12        1.80        2.45      2.73 o 
   1   8  12      837.80      817.10     70.97 o 
   2   8  12        0.21        0.06      1.99 o 
   3   8  12      177.73      197.67     33.85 o 
   4   8  12        9.61        8.29      7.03 o 
  -2   9  12        5.59        2.26      4.49 o 
  -1   9  12      841.69      899.82     55.10 o 
   0   9  12       88.87       78.99     10.21 o 
   1   9  12       34.08       43.50      7.54 o 
   2   9  12       13.19       12.42      2.73 o 
   3   9  12      295.50      269.43     66.26 o 
  -1  10  12      500.71      462.76     62.04 o 
   0  10  12       17.14       12.88      4.30 o 
   1  10  12      356.89      335.27     29.16 o 
   2  10  12        2.22       10.65      7.64 o 
   3  10  12      279.48      310.58     31.74 o 
  -1  11  12      111.81       91.44     22.08 o 
   0  11  12       52.18       42.22      8.08 o 
   1  11  12      950.91      905.88     46.67 o 
   2  11  12       13.80       18.01      8.85 o 
   1  12  12      254.38      218.55     40.43 o 
   0  -4  13      502.07      518.20     45.98 o 
   1  -4  13      320.06      364.18     36.75 o 
   2  -4  13       95.77       69.50     30.38 o 
  -1  -3  13       63.43       57.36     11.93 o 
   0  -3  13       44.16       45.63     12.92 o 
   1  -3  13       19.48       43.35     13.73 o 
   2  -3  13      221.90      235.12     24.92 o 
   3  -3  13       16.05        9.94      5.87 o 
  -2  -2  13       46.85       40.72     11.25 o 
  -1  -2  13        5.14        6.82      5.22 o 
   0  -2  13       23.93       22.41     11.47 o 
   1  -2  13       30.55       28.52      9.06 o 
   2  -2  13      448.90      407.61     37.96 o 
  -2  -1  13       48.63       38.72     10.94 o 
  -1  -1  13      504.60      449.85     81.04 o 
   0  -1  13      351.92      332.03     81.22 o 
   1  -1  13       27.22       48.86     13.09 o 
   2  -1  13      464.54      528.95     37.40 o 
   3  -1  13      587.76      654.40     55.06 o 
  -2   0  13      312.37      303.39     59.05 o 
   0   0  13       16.67       10.89      6.59 o 
   1   0  13      424.05      421.12     36.75 o 
   2   0  13        8.44        4.31      4.05 o 
   3   0  13     1135.88     1138.32     79.65 o 
   4   0  13       13.11        3.44      6.39 o 
  -2   1  13      316.01      351.55     33.43 o 
  -1   1  13      114.32      129.60     22.50 o 
   0   1  13     2223.07     2345.46     64.12 o 
   1   1  13     1035.85     1098.12     80.65 o 
   2   1  13      495.08      482.00     26.32 o 
   4   1  13      102.99       76.50     31.88 o 
  -3   2  13       86.49       68.14     24.25 o 
  -2   2  13      333.52      308.99     27.92 o 
   0   2  13      630.13      685.20     53.41 o 
   1   2  13      580.34      666.89     85.70 o 
   3   2  13      240.79      231.69     67.23 o 
   4   2  13       84.61       53.50     20.41 o 
  -3   3  13      216.06      189.71     29.98 o 
  -2   3  13       42.63       42.14      5.54 o 
  -1   3  13     1019.04     1127.84     82.22 o 
   0   3  13       51.93       45.24      7.75 o 
   1   3  13     1830.56     1757.95     89.96 o 
   2   3  13      386.51      407.52     40.29 o 
   3   3  13      150.05      127.75     46.64 o 
   4   3  13       36.17       32.99      9.86 o 
  -3   4  13      562.37      522.80     58.40 o 
  -2   4  13      197.54      201.70     25.49 o 
  -1   4  13     1201.36     1344.75    117.67 o 
   0   4  13      261.67      259.93     14.74 o 
   1   4  13     2484.36     2488.55    108.90 o 
   2   4  13       23.97       28.73     14.49 o 
   3   4  13      896.52      876.85     72.78 o 
   4   4  13       24.01       10.54      5.64 o 
  -3   5  13      186.51      148.60     45.02 o 
  -2   5  13        9.00        8.88      3.18 o 
  -1   5  13      589.17      630.97     48.39 o 
   0   5  13      128.13      104.85     18.29 o 
   1   5  13       39.71       37.53      9.58 o 
   2   5  13      162.12      166.49     16.88 o 
   3   5  13      175.40      198.59     22.24 o 
   4   5  13       69.57       64.77     13.64 o 
  -2   6  13       86.52       85.43     17.98 o 
  -1   6  13       69.11       68.68     17.69 o 
   0   6  13      208.35      192.63      9.81 o 
   1   6  13       83.81       78.41     11.32 o 
   2   6  13      226.96      215.48     17.79 o 
   3   6  13      274.74      309.43     26.47 o 
   4   6  13       71.69       87.43     14.53 o 
  -2   7  13       23.06       25.06      6.46 o 
  -1   7  13     1226.75     1076.88     41.92 o 
   0   7  13        8.23        7.56      6.11 o 
   1   7  13      656.61      639.88     49.14 o 
   2   7  13      113.02      104.38     40.50 o 
   3   7  13      270.89      259.36     24.18 o 
   4   7  13      424.76      405.35     39.05 o 
  -2   8  13       12.82        7.28      9.50 o 
  -1   8  13       66.09       62.61     13.81 o 
   0   8  13      163.53      179.23     13.67 o 
   1   8  13      627.10      616.08     48.19 o 
   2   8  13      908.89      820.19     75.97 o 
   3   8  13       81.28       73.13     28.75 o 
   4   8  13      352.52      386.68     37.56 o 
  -2   9  13       30.32       11.06      8.58 o 
  -1   9  13      392.94      468.81     90.79 o 
   0   9  13       15.76       13.83      5.57 o 
   1   9  13      541.29      499.05     32.39 o 
   2   9  13      185.78      154.53     56.44 o 
   3   9  13       14.49       20.00     12.12 o 
  -1  10  13      240.17      216.46     78.31 o 
   0  10  13     1057.01      924.28     66.11 o 
   1  10  13       66.84       50.46     13.02 o 
   2  10  13      556.28      592.96     47.87 o 
   3  10  13       21.96       20.01      9.37 o 
   0  11  13      724.57      712.31     50.98 o 
   1  11  13        1.35        9.22      6.29 o 
   2  11  13      719.71      685.60     61.21 o 
   0  -3  14       91.46       81.46     27.94 o 
   1  -3  14      609.61      642.08     54.33 o 
   2  -3  14        9.00       10.22      7.42 o 
  -1  -2  14      352.49      332.99     96.74 o 
   0  -2  14       95.09       77.31     19.73 o 
   1  -2  14      462.08      367.98    108.18 o 
   2  -2  14      236.89      180.55     62.94 o 
  -1  -1  14     1051.48     1071.03     80.47 o 
   0  -1  14       17.19        5.21      6.15 o 
   1  -1  14      630.97      716.34     46.53 o 
   2  -1  14      123.40      122.59     39.57 o 
   3  -1  14       61.35       51.23     17.93 o 
  -2   0  14        2.68        5.38      6.60 o 
  -1   0  14     1561.08     1468.17    105.74 o 
   0   0  14      533.89      542.48    103.66 o 
   1   0  14      179.22      178.37     48.56 o 
   2   0  14      305.83      353.83     29.72 o 
   3   0  14       16.79        6.35      6.87 o 
  -2   1  14      114.20       71.07     16.32 o 
  -1   1  14      168.62      185.73     32.76 o 
   0   1  14      245.06      239.11     41.81 o 
   1   1  14       82.07       93.53     23.64 o 
   2   1  14       68.71       74.48     15.80 o 
   3   1  14        2.35        2.87      6.66 o 
   4   1  14        4.72        9.00      9.79 o 
  -2   2  14      246.22      206.30     35.10 o 
  -1   2  14       15.72       15.48      6.10 o 
   0   2  14      644.85      704.82     45.31 o 
   1   2  14      356.75      373.01     36.85 o 
   3   2  14      401.10      398.54     34.41 o 
   4   2  14      144.09      165.39     18.29 o 
  -2   3  14      128.15      114.50     23.52 o 
  -1   3  14      113.70      120.98     29.98 o 
   0   3  14        6.93        9.27      3.30 o 
   1   3  14       68.72       56.88     24.68 o 
   2   3  14      358.74      373.95    100.20 o 
   3   3  14      106.19       96.84     38.69 o 
   4   3  14      593.75      586.21     61.69 o 
  -2   4  14        6.64        9.32      3.80 o 
   0   4  14       11.23        8.38      3.68 o 
   1   4  14      450.85      411.15     43.43 o 
   2   4  14      729.51      813.14     49.50 o 
   3   4  14      365.48      384.10     29.71 o 
   4   4  14      156.82      188.25     22.49 o 
  -2   5  14       23.41       30.75      6.38 o 
  -1   5  14      288.83      312.23     53.33 o 
   0   5  14      799.88      754.31     39.72 o 
   1   5  14      115.25       96.18     11.49 o 
   2   5  14     1102.76     1166.67     68.33 o 
   3   5  14      140.64      128.47     42.52 o 
   4   5  14     1654.65     1519.28    108.08 o 
  -2   6  14      322.36      357.68     24.28 o 
  -1   6  14      681.04      674.48     41.25 o 
   0   6  14      984.53     1031.23     38.88 o 
   1   6  14       20.11       24.13      6.65 o 
   2   6  14      617.34      604.80     41.17 o 
   3   6  14      206.00      223.86     19.65 o 
   4   6  14       47.50       36.42     18.48 o 
  -1   7  14      242.58      210.14     37.47 o 
   0   7  14      940.55      965.06     52.65 o 
   1   7  14       96.42       78.69     37.02 o 
   2   7  14      291.08      259.36     29.79 o 
   3   7  14      136.45       97.71     47.72 o 
   4   7  14        5.82        4.61      4.12 o 
  -2   8  14      398.43      384.45    118.69 o 
  -1   8  14      237.90      215.53     25.87 o 
   0   8  14     2691.88     2688.17     55.35 o 
   2   8  14      426.75      442.01     33.83 o 
   3   8  14      142.77      158.00     18.13 o 
  -1   9  14      115.71       75.62     32.49 o 
   0   9  14        8.75       16.74      6.96 o 
   1   9  14      229.45      230.58     23.21 o 
   2   9  14       40.96       27.84      9.50 o 
   3   9  14      156.72      114.34     42.28 o 
  -1  10  14      152.77      169.22     51.02 o 
   0  10  14       75.23       66.15     22.32 o 
   1  10  14      136.44       86.17     35.64 o 
   2  10  14      204.68      136.49     54.23 o 
   1  11  14       78.54       63.84     32.16 o 
   0  -2  15      174.21      149.47     44.33 o 
   1  -2  15       71.68       58.56     13.49 o 
  -1  -1  15       33.41       22.53     11.19 o 
   0  -1  15       13.97       13.18      5.51 o 
   1  -1  15      177.18      137.98     39.41 o 
   2  -1  15       77.18       85.52     29.16 o 
  -1   0  15        0.91        3.38      6.62 o 
   0   0  15      124.14      132.15     34.15 o 
   1   0  15        0.20        1.84      7.09 o 
   2   0  15      568.88      627.97     51.81 o 
   3   0  15       25.01       11.14      6.93 o 
  -1   1  15       23.63       18.48      6.02 o 
   0   1  15     2090.82     2150.66     67.29 o 
   1   1  15       59.57       49.47     12.26 o 
   2   1  15     1256.29     1212.69     95.68 o 
   3   1  15      219.44      223.68     35.07 o 
  -2   2  15      193.23      148.80     31.58 o 
  -1   2  15      482.69      491.06     89.53 o 
   0   2  15       73.12       97.13     27.94 o 
   1   2  15       79.95       86.19     16.77 o 
   2   2  15      757.32      788.86     51.35 o 
   3   2  15      589.55      587.55     92.33 o 
  -2   3  15      233.77      210.70     39.11 o 
  -1   3  15        0.19       -4.22      6.84 o 
   0   3  15      330.41      338.22     80.93 o 
   1   3  15      715.78      736.63     47.81 o 
   2   3  15       88.21      126.95     27.30 o 
   3   3  15      438.08      479.00     46.73 o 
  -2   4  15     1199.41     1262.08    154.16 o 
  -1   4  15      261.08      256.45     47.80 o 
   0   4  15     1164.49     1213.20    125.59 o 
   2   4  15        4.74        0.00      9.12 o 
   3   4  15      166.69      153.59     52.64 o 
  -2   5  15      455.36      455.84     33.69 o 
  -1   5  15      496.35      526.38     53.41 o 
   0   5  15      206.28      172.77     49.80 o 
   1   5  15      148.39      140.58     33.24 o 
   2   5  15      145.77      121.18     47.46 o 
   3   5  15       69.46       96.62     15.61 o 
  -2   6  15       36.89       44.09     11.71 o 
  -1   6  15      184.00      146.36     49.16 o 
   1   6  15      230.24      191.42     27.49 o 
   2   6  15       32.07       27.84     10.15 o 
   3   6  15        7.31        3.94      9.38 o 
  -1   7  15      253.99      215.49     40.18 o 
   0   7  15       19.36       22.14      8.75 o 
   1   7  15      174.61      124.93     52.59 o 
   2   7  15       57.58       53.58     16.44 o 
   3   7  15      252.48      250.20     31.27 o 
  -1   8  15       65.28       64.37     13.49 o 
   0   8  15      305.76      283.36     27.55 o 
   1   8  15      642.07      637.52     51.99 o 
   2   8  15      261.72      214.59     26.44 o 
   3   8  15      312.02      356.17     35.99 o 
  -1   9  15       74.67       57.45     15.21 o 
   0   9  15      254.99      257.42     24.33 o 
   1   9  15      681.06      711.28     54.44 o 
   0  10  15        1.36        3.74      6.78 o 
   1  10  15      448.49      434.18     36.71 o 
   2  10  15       41.21       29.83     14.24 o 
   0   0  16        4.22       -2.47      8.87 o 
   1   0  16      605.02      694.48     57.61 o 
   2   0  16       24.68        8.55      6.20 o 
  -1   1  16       23.36       18.36      8.89 o 
   0   1  16      474.35      435.94     49.30 o 
   1   1  16       94.48      112.47     28.59 o 
   2   1  16        8.97       -0.16      9.07 o 
  -1   2  16      423.19      405.22     47.93 o 
   0   2  16        1.45        6.40      5.21 o 
   1   2  16      354.93      316.74     84.04 o 
   2   2  16        0.96        7.21      5.16 o 
   3   2  16      167.06      124.46     49.78 o 
  -1   3  16      559.74      545.16     96.92 o 
   0   3  16       14.19       16.55      4.83 o 
   1   3  16      105.11      114.14     25.25 o 
   2   3  16       25.35       25.95     10.87 o 
   3   3  16      286.65      282.45     31.95 o 
  -1   4  16       23.44       44.05      9.60 o 
   0   4  16       15.33       10.73      5.86 o 
   1   4  16      472.71      474.46     34.36 o 
   2   4  16       57.59       49.21     17.02 o 
   3   4  16      513.18      654.39     70.03 o 
  -1   5  16      583.42      628.03     50.55 o 
   0   5  16        1.20        5.77      3.35 o 
   1   5  16      313.29      345.98     28.97 o 
   2   5  16       33.56       23.93      9.40 o 
   3   5  16      626.92      717.92     57.96 o 
  -1   6  16      132.05       91.10     34.77 o 
   0   6  16       49.36       31.95     13.08 o 
   1   6  16      749.33      750.94     58.03 o 
   2   6  16      137.37      115.72     40.95 o 
   3   6  16      149.67      130.17     69.07 o 
  -1   7  16      350.10      376.62     30.60 o 
   0   7  16      120.56      104.30     22.27 o 
   1   7  16      539.62      530.43     51.06 o 
   2   7  16      442.58      425.42     36.68 o 
   3   7  16       19.89       34.74     12.93 o 
   0   8  16      379.12      334.26     41.93 o 
   1   8  16      108.90       87.00     31.16 o 
   2   8  16      676.57      660.93     61.43 o 
   0   9  16        6.12       -6.44      6.68 o 
   1   9  16       12.08       24.83      6.52 o 
   2   9  16      250.29      206.59     56.19 o 
   1   1  17       41.19       35.78     15.08 o 
   0   2  17        2.08       -4.47      9.00 o 
   1   2  17     1194.07     1355.54    103.74 o 
   2   2  17      529.65      513.66     46.05 o 
   0   3  17      235.51      238.32     60.64 o 
   1   3  17      330.50      329.31     46.95 o 
   2   3  17      463.38      634.60     56.62 o 
   0   4  17      444.94      420.94     60.36 o 
   1   4  17       40.93       37.87     15.38 o 
   2   4  17      366.93      388.98     78.21 o 
   0   5  17      592.20      636.28     52.55 o 
   1   5  17       10.22       16.39     11.37 o 
   2   5  17      775.64      869.49     68.13 o 
   0   6  17      459.00      434.37     40.23 o 
   1   6  17       80.04       65.17     27.16 o 
   2   6  17       14.46       15.95      9.62 o 
   1   7  17       54.65       39.48     13.78 o 
   2   7  17      108.59       82.84     43.90 o 
   1   8  17        5.62        0.85      7.83 o 
                                                 
